# Supplementary material for: 2-Methyl-N′-[1-(2-pyrid­yl)ethyl­idene]benzohydrazide
Source: Acta Crystallogr Sect E Struct Rep Online. 2011 Jan 8;67(Pt 2):o271. doi: 10.1107/S1600536810054267 (PMC3051759; doi:10.1107/S1600536810054267)
Supplement: Supplementary file 2 [file e-67-0o271-Isup2.hkl]

# 
# h,k,l, Fc-squared, Fo-squared, sigma(Fo-squared) and status flag 
# 
data_I
_shelx_title ' A in Pbcn' 
_shelx_refln_list_code          4 
_shelx_F_calc_maximum      185.02 
_exptl_crystal_F_000      1072.00 
_reflns_d_resolution_high  0.7829 
 
loop_ 
 _symmetry_equiv_pos_as_xyz 
 'x, y, z' 
 '-x+1/2, -y+1/2, z+1/2' 
 '-x, y, -z+1/2' 
 'x+1/2, -y+1/2, -z' 
 '-x, -y, -z' 
 'x-1/2, y-1/2, -z-1/2' 
 'x, -y, z-1/2' 
 '-x-1/2, y-1/2, z' 
 
_cell_length_a    19.2956 
_cell_length_b     8.1417 
_cell_length_c    17.2935 
_cell_angle_alpha  90.000 
_cell_angle_beta   90.000 
_cell_angle_gamma  90.000 
 
_shelx_F_squared_multiplier     1.000 
 
loop_ 
 _refln_index_h 
 _refln_index_k 
 _refln_index_l 
 _refln_F_squared_calc 
 _refln_F_squared_meas 
 _refln_F_squared_sigma 
 _refln_observed_status 
   4   0   0    18936.55    17042.86   1097.84 o 
   6   0   0      240.46      238.68     18.37 o 
   8   0   0    15257.07    15075.75    972.64 o 
  10   0   0        1.70        0.57      5.71 o 
  12   0   0      405.82      408.85     31.91 o 
  14   0   0       27.40        8.79      8.57 o 
  16   0   0       42.02       46.01     11.65 o 
  18   0   0      294.82      295.18     29.33 o 
  20   0   0        0.10      -16.64     11.09 o 
  22   0   0       94.39       82.36     28.51 o 
   1   1   0      125.84      155.27     11.53 o 
   3   1   0      204.29      172.04      9.16 o 
   5   1   0     2612.72     2562.28    118.11 o 
   7   1   0        0.48        1.08      2.93 o 
   9   1   0     4785.16     4724.83    217.65 o 
  11   1   0     1915.49     2214.06    103.93 o 
  13   1   0      381.83      343.10     20.54 o 
  15   1   0       33.17       29.75      8.28 o 
  17   1   0        8.45        2.77      6.83 o 
  19   1   0        3.58      -11.65      8.68 o 
  21   1   0       10.39        7.15     12.76 o 
  23   1   0       17.03       29.44     17.01 o 
   0   2   0      834.18      847.29     56.78 o 
   2   2   0     6895.39     6301.88    288.13 o 
   4   2   0      685.54      734.11     35.34 o 
   6   2   0      225.08      197.83     13.40 o 
   8   2   0      760.17      741.34     36.64 o 
  10   2   0       26.28       26.16      7.64 o 
  12   2   0        8.19       11.26      5.21 o 
  14   2   0      266.87      276.03     18.22 o 
  16   2   0       69.47       41.47     10.88 o 
  18   2   0       20.14       14.13     13.78 o 
  20   2   0      122.56      128.02     22.15 o 
  22   2   0       51.92       54.22     36.11 o 
  24   2   0        1.40       28.93     19.82 o 
   1   3   0      168.35      151.01     11.17 o 
   3   3   0     2123.44     2205.60    118.73 o 
   5   3   0     3027.78     3347.58    178.06 o 
   7   3   0      231.25      227.18     13.77 o 
   9   3   0      443.71      578.08     29.78 o 
  11   3   0      275.46      247.41     15.87 o 
  13   3   0      177.36      193.07     17.66 o 
  15   3   0     1313.65     1226.01     71.78 o 
  17   3   0       17.24       -6.98     12.41 o 
  19   3   0       77.66       75.69     18.99 o 
  21   3   0       15.31       12.89     17.11 o 
  23   3   0        9.64       11.70     41.02 o 
   0   4   0     7105.92     7267.33    471.80 o 
   2   4   0      982.84      967.61     47.22 o 
   4   4   0     6906.63     7181.32    328.90 o 
   6   4   0      152.22      150.93     10.97 o 
   8   4   0      108.29      106.35      9.69 o 
  10   4   0       87.69       91.51     11.40 o 
  12   4   0      817.61      909.04     53.73 o 
  14   4   0      134.65      110.02     35.01 o 
  16   4   0      301.16      302.03     33.54 o 
  18   4   0      123.30      206.54     39.60 o 
  20   4   0      237.24      220.31     31.36 o 
  22   4   0       38.26       40.59     19.89 o 
   1   5   0        4.85       12.55      6.00 o 
   3   5   0       34.79       40.57      7.67 o 
   5   5   0       74.52       61.32     13.40 o 
   7   5   0      576.65      604.02     37.58 o 
   9   5   0     2462.17     2477.56    136.77 o 
  11   5   0        5.90        2.21     11.07 o 
  13   5   0      761.66      727.26     59.36 o 
  15   5   0       21.84       21.86     14.70 o 
  17   5   0       17.19        8.13     14.51 o 
  19   5   0       97.32       83.87     22.13 o 
  21   5   0        4.39        0.80     17.92 o 
   0   6   0       87.83       81.10     18.06 o 
   2   6   0        8.59       -0.90      7.40 o 
   4   6   0      759.37      741.01     45.26 o 
   6   6   0      253.44      216.31     18.93 o 
   8   6   0      110.45      109.83     14.13 o 
  10   6   0        2.74       -0.65     11.27 o 
  12   6   0       77.01       49.73     17.12 o 
  14   6   0       12.07       35.27     16.11 o 
  16   6   0       31.29       32.53     17.57 o 
  18   6   0       13.42       -0.63     23.92 o 
  20   6   0        7.51       12.63     19.07 o 
   1   7   0      186.26      193.56     31.68 o 
   3   7   0       25.30       10.11      8.88 o 
   5   7   0      739.63      673.24     49.79 o 
   7   7   0      161.31      152.85     25.50 o 
   9   7   0        8.26      -10.69     11.50 o 
  11   7   0        4.43       -5.05     13.88 o 
  13   7   0       12.08       10.77     15.46 o 
  15   7   0       12.37       12.23     16.21 o 
  17   7   0        0.87        8.89     35.01 o 
   0   8   0      276.47      278.77     44.03 o 
   2   8   0       26.49       22.81     19.96 o 
   4   8   0      218.93      195.73     25.71 o 
   6   8   0      473.62      477.55     87.59 o 
   8   8   0      358.29      365.43     37.91 o 
  10   8   0        1.38       -7.95     14.41 o 
  12   8   0        2.91       54.53     19.61 o 
  14   8   0       24.88       14.21     21.38 o 
   1   9   0      168.57      205.60     40.87 o 
   5   9   0      381.00      381.73     57.66 o 
   7   9   0      227.06      337.06     57.02 o 
   9   9   0        0.64       11.68     14.66 o 
  11   9   0       26.16       28.47     35.96 o 
   4  10   0       23.80       61.77     31.36 o 
   1   1   1       14.65       19.16      1.79 o 
   2   1   1    21276.97    19032.06    707.27 o 
   3   1   1     2188.90     2050.74     77.29 o 
   4   1   1     2330.97     2267.66     79.01 o 
   5   1   1       49.06       46.16      3.16 o 
   6   1   1     2359.25     2506.66     81.97 o 
   7   1   1     1034.04     1041.80     35.03 o 
   8   1   1       75.64      108.02      7.20 o 
   9   1   1     1081.43     1118.58     37.99 o 
  10   1   1      306.21      338.21     13.40 o 
  11   1   1      600.37      721.21     25.60 o 
  12   1   1      504.25      566.74     20.93 o 
  13   1   1       51.92       59.58      7.10 o 
  14   1   1       33.02       37.11      5.31 o 
  15   1   1        3.43        9.41      4.49 o 
  16   1   1       59.85       63.96      6.70 o 
  17   1   1       14.73        7.09      5.19 o 
  18   1   1       26.06        6.39      8.39 o 
  19   1   1      128.94      112.51     12.18 o 
  20   1   1       60.99       53.25     10.15 o 
  21   1   1       23.32       15.11      9.51 o 
  22   1   1        3.15       -4.77      9.61 o 
  23   1   1       11.49        6.20     12.18 o 
  24   1   1        9.13       48.54     46.25 o 
   0   2   1     5652.76     5275.35    279.44 o 
   1   2   1      620.98      492.83     17.04 o 
   2   2   1        2.79       10.59      2.24 o 
   3   2   1      876.45      889.63     32.01 o 
   4   2   1     2769.66     2650.82     92.75 o 
   5   2   1      883.24      868.91     29.27 o 
   6   2   1      697.62      676.20     23.44 o 
   7   2   1     2097.55     2181.93     71.87 o 
   8   2   1      461.83      480.00     17.57 o 
   9   2   1      190.69      182.61      8.41 o 
  10   2   1      241.17      237.16     10.41 o 
  11   2   1       15.94        8.37      3.33 o 
  12   2   1      278.76      298.65     12.88 o 
  13   2   1      334.71      327.98     14.02 o 
  14   2   1       78.99       89.11      7.42 o 
  15   2   1       83.70       84.47      8.40 o 
  16   2   1        1.65        2.51      5.46 o 
  17   2   1       80.68       68.87     14.87 o 
  18   2   1        8.31       12.66      7.93 o 
  19   2   1       21.66       25.90      8.82 o 
  20   2   1       30.04       36.31     11.20 o 
  21   2   1       66.33       74.67     14.10 o 
  22   2   1        6.31       12.34     10.90 o 
  23   2   1        4.19       25.79     12.08 o 
  24   2   1        0.12        3.48     17.83 o 
   1   3   1        4.74       10.83      5.08 o 
   2   3   1       91.42       95.16      6.30 o 
   3   3   1      809.61      819.50     27.97 o 
   4   3   1      222.07      190.95      8.22 o 
   5   3   1       12.17       27.80      5.57 o 
   6   3   1       28.28       30.05      3.35 o 
   7   3   1      307.24      353.18     13.79 o 
   8   3   1        2.76       -0.10      2.63 o 
   9   3   1       13.02       10.22      3.53 o 
  10   3   1        2.40        7.33      2.96 o 
  11   3   1        0.43        0.96      3.58 o 
  12   3   1      824.23      794.22     30.90 o 
  13   3   1      296.56      294.11     22.88 o 
  14   3   1      102.48      104.13     10.81 o 
  15   3   1       91.12       90.12     10.97 o 
  16   3   1      498.16      571.40     30.10 o 
  17   3   1       43.81       32.44      8.84 o 
  18   3   1      131.95      123.00     15.58 o 
  19   3   1        6.41       10.49      9.92 o 
  20   3   1      128.48      133.70     16.61 o 
  21   3   1        0.88        0.02     17.92 o 
  22   3   1        2.87        7.85     11.50 o 
  23   3   1        8.93       13.65     12.72 o 
   0   4   1      258.53      296.21     24.39 o 
   1   4   1      138.59      144.63      7.86 o 
   2   4   1        2.44        2.23      2.73 o 
   3   4   1      194.25      184.26      8.63 o 
   4   4   1      846.50      899.83     31.25 o 
   5   4   1     1184.51     1273.71     46.30 o 
   6   4   1       13.05       13.84      3.27 o 
   7   4   1      580.49      577.56     22.95 o 
   8   4   1      288.45      285.44     13.34 o 
   9   4   1      294.07      311.21     14.35 o 
  10   4   1      243.52      237.45     13.31 o 
  11   4   1      486.14      479.60     30.39 o 
  12   4   1       39.05       34.86      7.70 o 
  13   4   1       12.25       10.88      7.69 o 
  14   4   1        0.12       -0.84      6.86 o 
  15   4   1       73.07       86.24     13.41 o 
  16   4   1       88.91      114.56     14.83 o 
  17   4   1      377.73      409.14     42.16 o 
  18   4   1        0.88       10.49     12.98 o 
  19   4   1        8.50        2.95     10.48 o 
  20   4   1       14.26       26.18     11.71 o 
  21   4   1        0.22        2.99     12.03 o 
  22   4   1        0.05       25.81     14.95 o 
   1   5   1      116.49      139.87     10.16 o 
   2   5   1      108.56      100.43      6.65 o 
   3   5   1       10.08        9.11      3.74 o 
   4   5   1     1968.24     2009.42     78.15 o 
   5   5   1       12.26       13.27      4.65 o 
   6   5   1      385.05      419.11     17.98 o 
   7   5   1      189.97      201.28     12.24 o 
   8   5   1        0.02        3.86      4.85 o 
   9   5   1      156.78      178.17     11.93 o 
  10   5   1       10.23       21.88      6.99 o 
  11   5   1       94.60       95.37     10.74 o 
  12   5   1      264.67      302.94     19.65 o 
  13   5   1       16.45       22.01      9.53 o 
  14   5   1       29.97       46.97     11.32 o 
  15   5   1      544.65      543.13     39.41 o 
  16   5   1       11.84       29.33     11.43 o 
  17   5   1       33.68       34.21     12.99 o 
  18   5   1      215.27      255.18     23.67 o 
  19   5   1        0.16        8.38     16.42 o 
  20   5   1       55.11       47.62     18.84 o 
  21   5   1        0.72       18.64     17.42 o 
   0   6   1      637.62      589.43     45.10 o 
   1   6   1      239.43      242.92     14.79 o 
   2   6   1      494.45      501.08     21.21 o 
   3   6   1      195.74      215.47     15.91 o 
   4   6   1       16.11       12.53      7.72 o 
   5   6   1       51.25       43.94      6.84 o 
   6   6   1        0.08        9.45      5.39 o 
   7   6   1        2.93        6.26      7.45 o 
   8   6   1       46.06       35.51     11.03 o 
   9   6   1       13.18       13.10      7.37 o 
  10   6   1      281.20      259.88     21.05 o 
  11   6   1        1.55        6.94      9.04 o 
  12   6   1        0.16       32.02     10.68 o 
  13   6   1      166.61      167.79     18.21 o 
  14   6   1       21.91       22.54     11.84 o 
  15   6   1      197.14      181.51     19.60 o 
  16   6   1       36.25       39.74     13.00 o 
  17   6   1       46.21       54.67     17.75 o 
  18   6   1       16.10       18.35     12.94 o 
  19   6   1        2.80       -1.74     11.82 o 
  20   6   1       19.18        8.94     12.34 o 
   1   7   1      165.22      144.61     20.04 o 
   2   7   1      456.19      448.54     31.00 o 
   3   7   1       26.87       16.22      7.18 o 
   4   7   1      364.92      338.44     18.11 o 
   5   7   1        4.01        5.32      6.63 o 
   6   7   1       22.71       17.85      7.63 o 
   7   7   1        5.43        3.46      7.14 o 
   8   7   1        2.72        4.47      8.80 o 
   9   7   1      114.59      128.32     19.43 o 
  10   7   1       27.34       20.25     10.20 o 
  11   7   1       91.88       82.38     14.47 o 
  12   7   1       69.56       86.76     14.69 o 
  13   7   1        1.28        9.76     10.58 o 
  14   7   1        1.02        7.92     11.12 o 
  15   7   1       11.36       22.91     11.95 o 
  16   7   1       14.39       -4.60     12.28 o 
  17   7   1        1.57       26.98     13.64 o 
  18   7   1       29.10       44.74     14.66 o 
   0   8   1      226.60      298.29     89.18 o 
   1   8   1       75.60       86.54     15.17 o 
   2   8   1        0.53       20.59     18.06 o 
   3   8   1      210.57      192.83     20.16 o 
   4   8   1       86.41       77.17     12.79 o 
   5   8   1       29.17       25.50     10.70 o 
   6   8   1        5.76       29.15     13.21 o 
   7   8   1        4.49       16.66     10.19 o 
   8   8   1        0.08       16.82     10.73 o 
   9   8   1        3.88        3.70      9.98 o 
  10   8   1       39.82       33.97     12.12 o 
  11   8   1       20.30       27.04     11.51 o 
  12   8   1       15.95        4.17     10.80 o 
  13   8   1       24.83       23.33     15.18 o 
  14   8   1        1.12       -9.84     11.51 o 
  15   8   1        6.38       -4.14     12.22 o 
   1   9   1       24.12       44.98     16.73 o 
   2   9   1       28.68       46.61     17.68 o 
   3   9   1       40.30       93.14     28.83 o 
   5   9   1       70.37       72.54     29.78 o 
   6   9   1        5.47        4.83     14.88 o 
   7   9   1        1.56       -1.22     12.37 o 
   8   9   1       38.74       22.50     13.82 o 
   9   9   1        0.02        1.06     11.52 o 
  10   9   1        0.55       18.46     11.89 o 
  11   9   1        7.13       -4.44     11.56 o 
  12   9   1       24.77       20.19     13.90 o 
   1  10   1        0.00       -7.29     23.44 o 
   2  10   1        7.54       20.91     25.03 o 
   3  10   1        3.25        6.02     25.98 o 
   4  10   1       14.20      -12.99     24.71 o 
   5  10   1       17.50       31.68     27.24 o 
   0   0   2     6261.36     5948.64    538.54 o 
   1   0   2     6645.47     6301.32    406.30 o 
   2   0   2     5186.77     4919.97    258.84 o 
   3   0   2    12319.01    11295.33    513.66 o 
   4   0   2      771.97      748.87     41.15 o 
   5   0   2     1918.67     1746.95     81.09 o 
   6   0   2       86.27       89.34      6.50 o 
   7   0   2        5.54        1.64      3.05 o 
   8   0   2      981.02     1057.60     50.72 o 
   9   0   2     4104.55     4245.64    195.79 o 
  10   0   2      654.61      753.92     37.49 o 
  11   0   2      532.69      552.69     28.75 o 
  12   0   2      240.53      261.09     16.44 o 
  13   0   2      992.08     1016.56     50.32 o 
  14   0   2       82.09      103.83     11.82 o 
  15   0   2      134.29      146.81     12.69 o 
  16   0   2        3.99        0.34      6.73 o 
  17   0   2       32.54       23.42      9.01 o 
  18   0   2       45.98       58.17     10.43 o 
  19   0   2        1.00      -12.61      8.41 o 
  20   0   2       12.85        7.31     22.02 o 
  21   0   2       92.01       70.70     21.07 o 
  22   0   2        8.50       16.68     29.30 o 
  23   0   2        0.25       33.58     23.76 o 
  24   0   2        0.30       32.31     26.29 o 
   1   1   2      422.30      458.93     18.04 o 
   2   1   2     5765.76     5552.58    207.25 o 
   3   1   2     3207.48     3019.54    113.37 o 
   4   1   2     1356.35     1359.40     51.94 o 
   5   1   2       96.90       86.21      4.31 o 
   6   1   2     1290.64     1152.59     38.48 o 
   7   1   2        0.19       -2.10      1.98 o 
   8   1   2      331.68      306.48     11.85 o 
   9   1   2      958.91      950.20     32.68 o 
  10   1   2      643.12      689.38     24.36 o 
  11   1   2     1177.12     1273.35     43.45 o 
  12   1   2      228.76      226.15     10.54 o 
  13   1   2      597.75      580.90     21.64 o 
  14   1   2      539.47      544.01     20.66 o 
  15   1   2       26.85       33.22      5.46 o 
  16   1   2        1.03        3.86      4.56 o 
  17   1   2       77.44       66.17      7.81 o 
  18   1   2        0.97       -1.55      6.15 o 
  19   1   2       14.49       13.89      7.51 o 
  20   1   2       85.26       74.57     10.16 o 
  21   1   2        0.38        3.38      8.49 o 
  22   1   2        0.99       -4.46     10.01 o 
  23   1   2        1.36      -13.62     14.56 o 
  24   1   2        8.08      -11.17     16.69 o 
   0   2   2    17052.39    15957.66    727.11 o 
   1   2   2     1052.58      928.51     31.08 o 
   2   2   2     5623.94     5345.14    200.14 o 
   3   2   2     1248.02     1247.33     44.43 o 
   4   2   2     2769.37     2788.06     97.64 o 
   5   2   2     1003.83      964.59     34.69 o 
   6   2   2        9.02        5.54      2.36 o 
   7   2   2      856.37      782.86     27.09 o 
   8   2   2      495.28      511.14     18.51 o 
   9   2   2      266.41      252.56     10.58 o 
  10   2   2        6.33       -1.67      2.70 o 
  11   2   2       22.49       11.20      3.48 o 
  12   2   2       39.17       42.10      4.81 o 
  13   2   2       72.17       75.93      6.44 o 
  14   2   2      151.60      189.81     11.01 o 
  15   2   2      212.15      219.18     13.56 o 
  16   2   2       66.21       73.12      8.62 o 
  17   2   2       40.54       31.61      7.37 o 
  18   2   2        1.60       -2.60      7.51 o 
  19   2   2        5.08       -0.64      7.63 o 
  20   2   2       53.74       47.14     10.18 o 
  21   2   2       13.09        3.74     10.03 o 
  22   2   2       57.54       68.38     19.66 o 
  23   2   2        2.60       -3.89     10.81 o 
  24   2   2        9.25        8.00     13.65 o 
   1   3   2      184.87      187.11      8.00 o 
   2   3   2     2932.65     3283.15    124.12 o 
   3   3   2      732.26      708.31     26.40 o 
   4   3   2        1.49       -0.61      2.50 o 
   5   3   2     1216.97     1398.23     50.41 o 
   6   3   2      481.05      538.16     22.55 o 
   7   3   2       10.14       14.34      4.83 o 
   8   3   2       43.20       46.11      4.03 o 
   9   3   2      595.15      639.04     24.66 o 
  10   3   2       37.10       40.09      4.87 o 
  11   3   2      140.55      169.06      9.75 o 
  12   3   2       23.12       22.60      4.76 o 
  13   3   2      211.69      242.93     14.20 o 
  14   3   2       12.34       12.37      6.28 o 
  15   3   2      206.71      213.80     15.67 o 
  16   3   2      336.69      318.30     20.38 o 
  17   3   2       16.59       20.02      8.53 o 
  18   3   2      101.98      125.11     14.23 o 
  19   3   2        0.60       11.42     10.21 o 
  20   3   2        0.08       -2.64     10.93 o 
  21   3   2        0.08        4.48     11.16 o 
  22   3   2        0.00       14.89     12.25 o 
  23   3   2        1.83       20.83     12.95 o 
   0   4   2        0.10       -0.18      5.11 o 
   1   4   2       62.70       60.46      4.65 o 
   2   4   2      477.54      506.05     21.65 o 
   3   4   2       87.37       99.07      9.03 o 
   4   4   2      181.89      190.88      9.77 o 
   5   4   2      702.68      746.66     26.27 o 
   6   4   2      349.23      349.71     16.50 o 
   7   4   2     2540.75     2684.27    103.29 o 
   8   4   2       11.20       -1.60      3.50 o 
   9   4   2        0.51        1.71      3.63 o 
  10   4   2        2.46        3.20      4.43 o 
  11   4   2      352.95      353.09     20.46 o 
  12   4   2      347.94      348.80     20.59 o 
  13   4   2     1442.21     1539.26     68.43 o 
  14   4   2        0.03      -12.15      8.10 o 
  15   4   2      243.09      246.54     20.01 o 
  16   4   2      130.59      167.08     15.19 o 
  17   4   2      216.50      185.12     21.76 o 
  18   4   2       11.95        0.01      9.67 o 
  19   4   2       85.62      141.47     22.68 o 
  20   4   2        3.94       10.61     10.97 o 
  21   4   2       88.76       82.12     15.33 o 
  22   4   2        2.58      -14.72     11.80 o 
   1   5   2        7.49        4.59      3.59 o 
   2   5   2       69.82       75.05      6.21 o 
   3   5   2       68.21       76.48      6.57 o 
   4   5   2       33.58       28.79      4.95 o 
   5   5   2       25.81       25.99      4.95 o 
   6   5   2      372.13      423.48     19.64 o 
   7   5   2      112.04      118.79      8.32 o 
   8   5   2      574.26      630.34     31.06 o 
   9   5   2      112.47      113.31     10.91 o 
  10   5   2      520.86      509.44     27.07 o 
  11   5   2        5.72       -3.53      6.58 o 
  12   5   2       35.41       23.54      8.10 o 
  13   5   2        9.24       13.52      7.93 o 
  14   5   2       34.40       46.69     15.68 o 
  15   5   2        0.34       16.27     10.62 o 
  16   5   2      187.39      204.23     27.57 o 
  17   5   2        4.45       10.98     10.27 o 
  18   5   2      277.06      316.11     41.55 o 
  19   5   2       17.33       23.49     12.62 o 
  20   5   2        2.59       22.70     12.69 o 
  21   5   2        0.44       -5.24     12.06 o 
   0   6   2        0.07       -8.15      5.75 o 
   1   6   2      118.52      128.89     10.64 o 
   2   6   2       68.92       66.92      7.56 o 
   3   6   2        7.90        1.30      4.67 o 
   4   6   2      203.49      196.41     11.38 o 
   5   6   2       37.60       43.78      9.32 o 
   6   6   2       68.34       39.83      8.50 o 
   7   6   2      257.78      291.11     29.84 o 
   8   6   2       41.28       26.38      9.84 o 
   9   6   2      174.09      183.89     15.35 o 
  10   6   2        3.40       16.20      7.48 o 
  11   6   2       14.13       17.17      7.98 o 
  12   6   2      107.72      110.45     14.99 o 
  13   6   2      174.08      170.88     18.23 o 
  14   6   2       15.42        9.15     10.51 o 
  15   6   2        6.59        7.52      9.91 o 
  16   6   2        0.28       15.74     12.32 o 
  17   6   2       42.43       67.20     15.07 o 
  18   6   2       14.08       19.77     13.01 o 
  19   6   2       11.88       17.26     12.65 o 
  20   6   2       13.36        8.19     12.31 o 
   1   7   2        0.33        6.03      6.02 o 
   2   7   2     1173.03     1172.75     59.62 o 
   3   7   2      111.02      118.87     12.70 o 
   4   7   2      346.26      286.84     20.77 o 
   5   7   2      547.81      463.86     32.78 o 
   6   7   2      126.82      148.39     13.54 o 
   7   7   2      388.70      381.27     23.03 o 
   8   7   2      115.52      127.63     13.10 o 
   9   7   2       92.74       91.29     13.92 o 
  10   7   2      146.26      163.20     18.02 o 
  11   7   2        1.29        5.43      9.52 o 
  12   7   2        8.49        9.63     10.56 o 
  13   7   2        0.01        8.31     10.61 o 
  14   7   2        4.77       -1.28     10.55 o 
  15   7   2        5.14       -1.15     11.76 o 
  16   7   2       34.60       33.22     14.09 o 
  17   7   2       14.73       19.01     13.90 o 
  18   7   2       60.91       87.21     31.23 o 
   0   8   2       81.66      112.62     20.29 o 
   1   8   2       12.38       24.10     25.34 o 
   2   8   2      147.29      128.37     17.60 o 
   3   8   2      171.02      120.27     22.02 o 
   4   8   2      163.45      191.55     32.53 o 
   5   8   2      255.21      224.13     23.03 o 
   6   8   2       51.52       57.84     14.02 o 
   7   8   2      345.96      316.65     24.22 o 
   8   8   2       17.66       15.39     10.71 o 
   9   8   2       95.14       92.17     14.64 o 
  10   8   2        0.39       11.94     10.87 o 
  11   8   2       18.19       34.20     12.23 o 
  12   8   2        2.36       11.42     11.12 o 
  13   8   2        0.16        2.31     11.54 o 
  14   8   2        7.74       11.66     12.36 o 
  15   8   2        2.15      -14.53     11.78 o 
   1   9   2        4.11       23.63     19.01 o 
   2   9   2        8.16       -2.08     22.49 o 
   3   9   2       26.85       17.70     27.09 o 
   4   9   2       58.31       50.58     24.39 o 
   5   9   2       34.47       28.83     22.81 o 
   6   9   2      129.05       97.96     21.90 o 
   7   9   2       16.57       18.25     13.21 o 
   8   9   2       54.31       33.23     19.78 o 
   9   9   2       16.43        8.01     13.45 o 
  10   9   2        6.73       17.58     12.34 o 
  11   9   2       24.79       27.09     13.50 o 
  12   9   2        2.33        0.62     12.08 o 
   0  10   2       39.97       20.27     25.98 o 
   1  10   2        2.33      -32.31     21.54 o 
   2  10   2       20.24       44.35     29.78 o 
   3  10   2       79.84       82.36     33.90 o 
   4  10   2        8.00      -33.26     22.18 o 
   5  10   2        4.88      -16.16     25.03 o 
   6  10   2       43.89       26.93     25.66 o 
   1   1   3     4706.68     4638.27    173.37 o 
   2   1   3    34231.69    31320.85   1164.29 o 
   3   1   3    13856.35    13160.40    489.89 o 
   4   1   3     2405.29     2319.70     80.95 o 
   5   1   3     4213.34     4136.02    134.33 o 
   6   1   3      223.40      160.95      8.82 o 
   7   1   3        7.98       11.73      2.60 o 
   8   1   3       87.21       90.80      5.31 o 
   9   1   3      683.05      698.20     24.52 o 
  10   1   3      467.50      527.47     19.40 o 
  11   1   3       61.57       40.52      6.59 o 
  12   1   3        8.49       24.31      4.19 o 
  13   1   3        9.67       10.54      4.00 o 
  14   1   3       32.32       29.15      5.02 o 
  15   1   3        0.18       -3.90      4.28 o 
  16   1   3       35.60       40.16      7.10 o 
  17   1   3      112.21       98.72     10.14 o 
  18   1   3        0.29       -0.64      6.78 o 
  19   1   3      143.85      108.10     10.97 o 
  20   1   3        5.24       -0.84      7.32 o 
  21   1   3        9.27        6.17      8.44 o 
  22   1   3        1.84       16.88     12.61 o 
  23   1   3       16.23       12.70     13.95 o 
  24   1   3        4.91       14.46     17.81 o 
   0   2   3    21331.17    19445.54    885.73 o 
   1   2   3     1878.83     1948.94     68.10 o 
   2   2   3     1879.29     1969.31     74.85 o 
   3   2   3     1971.98     1930.37     73.56 o 
   4   2   3     1043.11      959.36     37.69 o 
   5   2   3     2585.89     2637.21    100.11 o 
   6   2   3     5054.37     4983.03    173.50 o 
   7   2   3     1059.21     1108.96     37.56 o 
   8   2   3       61.52       75.00      5.07 o 
   9   2   3        3.83        2.38      2.55 o 
  10   2   3      376.30      388.04     14.97 o 
  11   2   3        1.08       -2.44      3.04 o 
  12   2   3        0.05       -2.35      3.85 o 
  13   2   3        3.42       -4.92      4.50 o 
  14   2   3      102.40      111.91      9.36 o 
  15   2   3      330.56      338.97     18.06 o 
  16   2   3       45.70       48.29      8.03 o 
  17   2   3      193.02      192.21     17.11 o 
  18   2   3       17.36       37.84      8.04 o 
  19   2   3       21.30       16.96     10.00 o 
  20   2   3       26.57       25.24     12.23 o 
  21   2   3        0.30       -3.58      8.51 o 
  22   2   3       16.36       25.45     12.06 o 
  23   2   3        0.99        3.08     12.57 o 
   1   3   3      108.72       93.98      5.34 o 
   2   3   3        0.25        0.31      2.04 o 
   3   3   3      963.22      992.30     36.15 o 
   4   3   3      815.83      865.29     31.98 o 
   5   3   3      319.94      364.74     14.98 o 
   6   3   3     4264.69     4239.24    148.35 o 
   7   3   3      469.51      416.45     16.98 o 
   8   3   3        1.34        7.99      4.53 o 
   9   3   3       80.06       84.13      6.35 o 
  10   3   3       73.75       63.94      6.04 o 
  11   3   3       22.14       18.63      6.77 o 
  12   3   3        5.05        4.65      6.12 o 
  13   3   3       33.50       32.74      6.76 o 
  14   3   3      226.44      217.91     13.87 o 
  15   3   3      209.66      249.26     15.48 o 
  16   3   3       19.23       23.74     11.78 o 
  17   3   3       92.35       98.40     17.50 o 
  18   3   3       85.98       66.92     11.05 o 
  19   3   3       49.63       31.44     10.00 o 
  20   3   3       48.35       45.18     12.37 o 
  21   3   3       20.70       12.36     11.69 o 
  22   3   3       13.87       20.24     12.16 o 
  23   3   3        6.15       14.68     13.28 o 
   0   4   3      171.80      235.18     17.24 o 
   1   4   3       83.50       86.59      7.18 o 
   2   4   3     1028.44      975.54     36.02 o 
   3   4   3       36.22       36.59      6.00 o 
   4   4   3     1387.98     1620.90     58.47 o 
   5   4   3        3.45        3.25      3.40 o 
   6   4   3      146.49      152.28     10.27 o 
   7   4   3      199.12      213.94     11.07 o 
   8   4   3       13.50       13.23      5.13 o 
   9   4   3       59.58       62.97      7.20 o 
  10   4   3       51.34       53.98     10.18 o 
  11   4   3       12.23        6.68      5.23 o 
  12   4   3        0.63        3.42      6.33 o 
  13   4   3      452.67      408.33     23.41 o 
  14   4   3       18.57       30.61      8.57 o 
  15   4   3      432.85      406.65     24.53 o 
  16   4   3       17.85       12.85      8.09 o 
  17   4   3       19.07        9.62      8.64 o 
  18   4   3        0.11      -13.84     10.43 o 
  19   4   3        5.55       23.00     11.54 o 
  20   4   3       11.46       30.21     12.17 o 
  21   4   3        0.42       -2.23     11.61 o 
  22   4   3       10.08       17.91     12.58 o 
   1   5   3      204.98      203.51     10.85 o 
   2   5   3      885.40      908.65     36.89 o 
   3   5   3      169.92      188.69     13.28 o 
   4   5   3       33.90       35.95      5.36 o 
   5   5   3        5.27        5.38      3.96 o 
   6   5   3       73.85       75.68      8.47 o 
   7   5   3        2.46        4.70      5.26 o 
   8   5   3       33.47       37.29      8.28 o 
   9   5   3       97.38      104.46     10.86 o 
  10   5   3      115.93      105.39     11.43 o 
  11   5   3       59.98       53.63      9.52 o 
  12   5   3       42.77       32.04      8.64 o 
  13   5   3      109.22       94.25     11.37 o 
  14   5   3       59.20       64.56     11.09 o 
  15   5   3      224.34      225.86     18.23 o 
  16   5   3       23.40       33.53     11.26 o 
  17   5   3        0.49      -14.02      9.35 o 
  18   5   3        2.53       13.92     11.48 o 
  19   5   3        6.54       -8.69     10.39 o 
  20   5   3       68.93       68.97     15.17 o 
  21   5   3        4.02      -11.93     11.86 o 
   0   6   3        0.52        2.06      7.44 o 
   1   6   3      555.97      545.66     24.67 o 
   2   6   3      440.70      452.88     22.93 o 
   3   6   3        2.05        5.60      4.64 o 
   4   6   3       77.03       85.69      8.53 o 
   5   6   3       13.05       13.52      5.61 o 
   6   6   3       13.30       17.05      7.48 o 
   7   6   3       13.30       11.18      7.29 o 
   8   6   3       93.12      104.04     11.24 o 
   9   6   3      128.07      155.96     14.59 o 
  10   6   3        6.67        0.87      8.70 o 
  11   6   3      341.02      378.29     25.79 o 
  12   6   3       56.14       50.73     18.16 o 
  13   6   3       40.31       48.27     11.84 o 
  14   6   3       58.35       57.37     19.25 o 
  15   6   3        1.32       -5.16     12.71 o 
  16   6   3        6.68        8.60     13.08 o 
  17   6   3       82.67       90.68     16.04 o 
  18   6   3       19.08       22.48     12.93 o 
  19   6   3        2.57       14.27     12.79 o 
   1   7   3       18.69       19.42      7.79 o 
   2   7   3      169.83      200.98     21.04 o 
   3   7   3      101.43      129.99     16.20 o 
   4   7   3       73.69       86.92     11.66 o 
   5   7   3       62.93       20.19      8.92 o 
   6   7   3        0.62        1.72      7.49 o 
   7   7   3       18.84       20.68      8.18 o 
   8   7   3       20.66       22.18      8.62 o 
   9   7   3       12.24       22.53      8.85 o 
  10   7   3       34.40       34.69     11.42 o 
  11   7   3      149.60      167.17     26.57 o 
  12   7   3        1.17        9.47      9.98 o 
  13   7   3      124.60      127.78     17.53 o 
  14   7   3        0.05      -11.62     10.43 o 
  15   7   3        3.35        7.97     13.53 o 
  16   7   3        7.15       -7.25     12.03 o 
  17   7   3        6.60       -5.20     12.30 o 
   0   8   3      908.60      825.87     92.50 o 
   1   8   3        0.32       14.56     10.86 o 
   2   8   3      267.34      286.52     22.01 o 
   3   8   3        0.12       -5.71     12.17 o 
   4   8   3       13.04       -4.29     12.22 o 
   5   8   3       80.73       78.03     34.05 o 
   6   8   3      134.53      119.17     17.30 o 
   7   8   3       21.51       10.45      8.66 o 
   8   8   3       52.94       56.39     12.64 o 
   9   8   3        5.28        3.58     13.08 o 
  10   8   3        8.11       -4.91     10.12 o 
  11   8   3       10.11       10.97     11.39 o 
  12   8   3        5.33        9.59     11.39 o 
  13   8   3       13.38       20.87     12.97 o 
  14   8   3        5.32       16.11     12.73 o 
  15   8   3        0.00       22.27     12.77 o 
   1   9   3       63.92       47.24     17.26 o 
   2   9   3        1.33       12.67     15.46 o 
   3   9   3       12.17        5.60     14.67 o 
   4   9   3        6.47       -5.56     14.78 o 
   5   9   3       13.31        4.33     14.51 o 
   6   9   3       54.10       84.76     20.74 o 
   7   9   3        3.02       11.91     15.56 o 
   8   9   3        0.56       42.85     15.52 o 
   9   9   3       17.19       36.98     15.08 o 
  10   9   3        0.67       27.15     15.18 o 
  11   9   3        1.26       25.29     13.48 o 
   0  10   3       19.06       16.16     25.98 o 
   1  10   3       18.43       15.23     43.24 o 
   2  10   3       15.46       -9.19     25.34 o 
   3  10   3        0.94       12.67     25.34 o 
   4  10   3        0.78       10.77     26.61 o 
   5  10   3        1.20      -31.36     20.91 o 
   0   0   4    10098.57     9525.09    614.61 o 
   1   0   4      296.16      279.77     14.29 o 
   2   0   4     3426.85     3400.11    155.85 o 
   3   0   4     1784.09     1553.33     83.40 o 
   4   0   4      488.20      572.04     27.87 o 
   5   0   4     7686.48     7412.56    338.97 o 
   6   0   4     1445.54     1596.48     74.75 o 
   7   0   4      413.89      394.44     23.89 o 
   8   0   4     5015.21     4755.76    218.96 o 
   9   0   4        0.41       -1.25      3.67 o 
  10   0   4      781.48      663.24     33.56 o 
  11   0   4      295.87      304.26     18.05 o 
  12   0   4      598.54      619.33     32.18 o 
  13   0   4       91.01       96.11     10.33 o 
  14   0   4      129.79      172.91     15.12 o 
  15   0   4      109.30      103.91     13.81 o 
  16   0   4      204.65      225.79     17.13 o 
  17   0   4        0.02       -8.97      8.24 o 
  18   0   4        8.41        3.17     14.78 o 
  19   0   4       76.90       69.44     17.47 o 
  20   0   4       35.80       28.89     16.00 o 
  21   0   4        2.06       -3.77     15.36 o 
  22   0   4       29.61       32.49     16.33 o 
  23   0   4       28.26       39.67     22.18 o 
  24   0   4        1.74       20.60     17.81 o 
   1   1   4     8724.66     8540.35    294.42 o 
   2   1   4    23348.39    21993.85    756.26 o 
   3   1   4    28206.72    26916.19    925.48 o 
   4   1   4     1453.86     1401.10     49.58 o 
   5   1   4     3767.20     3782.51    131.64 o 
   6   1   4       14.53       15.59      3.34 o 
   7   1   4        9.64        5.78      2.35 o 
   8   1   4      609.54      632.06     23.87 o 
   9   1   4      107.51      105.38      6.05 o 
  10   1   4     1228.46     1275.49     43.39 o 
  11   1   4      386.35      367.94     14.61 o 
  12   1   4       13.14       22.31      4.28 o 
  13   1   4       68.03       74.34      6.28 o 
  14   1   4      235.80      221.82     11.15 o 
  15   1   4      302.16      291.88     25.49 o 
  16   1   4      106.93      107.24     10.09 o 
  17   1   4       20.38       12.04      6.65 o 
  18   1   4       12.18        6.75      6.86 o 
  19   1   4      174.48      189.53     14.19 o 
  20   1   4       66.18       96.50     12.42 o 
  21   1   4        7.38       19.86     10.38 o 
  22   1   4        0.04       14.53     13.49 o 
  23   1   4        0.51        2.11     12.77 o 
  24   1   4        0.62        3.35     16.23 o 
   0   2   4    11557.14    11578.31    528.43 o 
   1   2   4    10812.65    10454.20    337.62 o 
   2   2   4      252.01      214.24     11.14 o 
   3   2   4     1468.45     1357.04     52.39 o 
   4   2   4      486.52      488.91     20.49 o 
   5   2   4     1038.89     1165.46     45.67 o 
   6   2   4       62.52       79.44      6.31 o 
   7   2   4       75.38      101.79      5.50 o 
   8   2   4       31.37       33.89      4.28 o 
   9   2   4      580.61      643.83     24.61 o 
  10   2   4       95.92      107.01      6.43 o 
  11   2   4        4.53        3.03      3.94 o 
  12   2   4       83.02       99.09      8.35 o 
  13   2   4       82.80       71.14      7.95 o 
  14   2   4       47.22       45.94      7.12 o 
  15   2   4        0.00        3.86      6.16 o 
  16   2   4       95.17       90.38      9.68 o 
  17   2   4      148.41      147.04     13.58 o 
  18   2   4       94.25       94.87     10.47 o 
  19   2   4        0.02       -1.07      7.13 o 
  20   2   4        5.27       15.37      8.91 o 
  21   2   4        9.88       -2.12      9.13 o 
  22   2   4        1.32        0.42     10.52 o 
  23   2   4       11.92       21.27     14.39 o 
   1   3   4      156.57      173.94      7.66 o 
   2   3   4     2174.56     2193.12     77.31 o 
   3   3   4     1894.04     1882.44     72.58 o 
   4   3   4     3707.63     3794.93    132.72 o 
   5   3   4       20.93       24.66      3.77 o 
   6   3   4      137.62      171.52     12.98 o 
   7   3   4      891.84      978.92     36.10 o 
   8   3   4        8.19        9.54      3.42 o 
   9   3   4      110.38      118.96      9.74 o 
  10   3   4       17.80       13.71      5.00 o 
  11   3   4     1454.00     1470.18     58.85 o 
  12   3   4      331.20      321.44     22.84 o 
  13   3   4      251.51      248.14     19.22 o 
  14   3   4       18.10       12.18      6.45 o 
  15   3   4     1214.36     1216.32     50.17 o 
  16   3   4        4.11       15.84      6.94 o 
  17   3   4      327.42      302.77     20.07 o 
  18   3   4      314.72      280.08     25.55 o 
  19   3   4        1.47       12.38      9.19 o 
  20   3   4       26.08       15.34      9.74 o 
  21   3   4        7.22       15.45     11.57 o 
  22   3   4        0.10        8.17     11.89 o 
  23   3   4       32.71       46.54     16.64 o 
   0   4   4      120.14      164.51     11.48 o 
   1   4   4      313.49      292.17     11.91 o 
   2   4   4       50.31       35.88      3.98 o 
   3   4   4       79.67       87.99      5.89 o 
   4   4   4      118.03      171.15      9.28 o 
   5   4   4      106.06       99.67      6.98 o 
   6   4   4      242.88      271.81     12.98 o 
   7   4   4      457.54      496.31     22.53 o 
   8   4   4      266.32      268.26     14.64 o 
   9   4   4      212.78      242.00     15.17 o 
  10   4   4      628.65      633.29     28.05 o 
  11   4   4      343.17      340.32     18.01 o 
  12   4   4      340.92      327.10     20.00 o 
  13   4   4        9.96        1.07      7.25 o 
  14   4   4      229.75      233.32     17.50 o 
  15   4   4       48.32       54.35     10.18 o 
  16   4   4        5.85       12.03     11.75 o 
  17   4   4        3.17        3.21      8.04 o 
  18   4   4        0.06       -3.36      8.28 o 
  19   4   4        8.22       14.49     10.85 o 
  20   4   4       24.35       20.84     11.69 o 
  21   4   4        3.48        8.46     12.12 o 
  22   4   4        0.61        3.82     12.43 o 
   1   5   4        8.92       14.85      4.74 o 
   2   5   4      538.15      535.95     25.57 o 
   3   5   4       21.95       15.73      5.11 o 
   4   5   4        0.01       -2.40      3.77 o 
   5   5   4       27.66       29.50      6.51 o 
   6   5   4        2.79       -1.15      4.53 o 
   7   5   4       17.58        1.81      4.93 o 
   8   5   4        0.68        5.65      5.74 o 
   9   5   4       20.98        3.79      6.14 o 
  10   5   4       80.53       80.01     10.23 o 
  11   5   4       17.59       28.03      8.16 o 
  12   5   4       50.54       59.35     10.11 o 
  13   5   4        8.96       14.75      8.34 o 
  14   5   4        0.06       -3.74     10.76 o 
  15   5   4        0.99       -4.84      7.73 o 
  16   5   4       52.55       52.87     18.44 o 
  17   5   4       17.94       19.70     11.43 o 
  18   5   4        4.43       -0.20      9.82 o 
  19   5   4       14.23       14.46     12.04 o 
  20   5   4        2.04        6.38     11.48 o 
  21   5   4       12.38       37.02     13.96 o 
   0   6   4      583.09      602.91     38.56 o 
   1   6   4      285.05      261.83     18.77 o 
   2   6   4       79.43       53.50      8.14 o 
   3   6   4      370.66      401.11     21.64 o 
   4   6   4        0.06       -3.94      5.27 o 
   5   6   4        1.94        2.83      5.45 o 
   6   6   4      346.49      331.26     18.13 o 
   7   6   4        8.76       -3.75      6.26 o 
   8   6   4        7.47       14.53      7.93 o 
   9   6   4      198.39      168.17     16.18 o 
  10   6   4      283.07      283.37     19.56 o 
  11   6   4      398.37      362.65     22.83 o 
  12   6   4       47.05       33.30     10.58 o 
  13   6   4        8.09        2.24      8.55 o 
  14   6   4       42.44       58.82     13.84 o 
  15   6   4        1.25       17.04     11.45 o 
  16   6   4        1.11       24.06     11.92 o 
  17   6   4        2.54        5.00     11.22 o 
  18   6   4        0.09        6.03     11.94 o 
  19   6   4        7.43       -2.73     12.38 o 
   1   7   4        6.75        9.48      7.59 o 
   2   7   4      456.97      443.42     25.18 o 
   3   7   4      209.84      212.85     15.75 o 
   4   7   4      297.42      291.38     24.72 o 
   5   7   4      167.44      199.59     16.95 o 
   6   7   4       88.22       72.11     10.58 o 
   7   7   4       85.68       95.12     12.94 o 
   8   7   4       53.12       65.13     16.05 o 
   9   7   4      103.60      104.92     14.07 o 
  10   7   4       30.56       29.73     10.43 o 
  11   7   4      149.50      149.75     14.94 o 
  12   7   4        2.90       10.43     10.35 o 
  13   7   4       19.89       15.37     18.52 o 
  14   7   4       10.66       18.54     12.13 o 
  15   7   4       14.15       33.72     13.77 o 
  16   7   4        8.03        8.99     12.54 o 
  17   7   4        2.32       20.87     13.13 o 
   0   8   4      215.32      203.38     38.65 o 
   1   8   4        3.45        7.91     15.91 o 
   2   8   4      209.19      189.72     20.85 o 
   3   8   4       93.78      108.86     15.08 o 
   4   8   4      184.38      206.34     24.45 o 
   5   8   4       23.32       29.25     15.23 o 
   6   8   4       94.95       87.69     18.58 o 
   7   8   4      180.87      174.66     21.55 o 
   8   8   4      177.67      181.46     16.68 o 
   9   8   4       81.95       53.45     16.31 o 
  10   8   4        2.95        0.74     15.79 o 
  11   8   4        0.12       10.29     11.82 o 
  12   8   4       14.54       -5.15     11.98 o 
  13   8   4        5.27       20.21     13.05 o 
  14   8   4       11.21       26.40     13.31 o 
  15   8   4        0.62       -0.83     19.07 o 
   1   9   4       31.57       28.23     16.37 o 
   2   9   4       32.12       18.06     19.01 o 
   3   9   4        3.07      -11.75     14.99 o 
   4   9   4        1.77       -1.48     15.66 o 
   5   9   4       36.64       30.11     17.42 o 
   6   9   4       33.26       57.36     16.12 o 
   7   9   4       17.83       31.17     19.80 o 
   8   9   4        0.75        4.71     15.41 o 
   9   9   4       14.48       12.60     16.26 o 
  10   9   4        8.16        9.60     14.63 o 
  11   9   4        5.86       19.24     15.54 o 
   0  10   4        7.50       -9.50     25.66 o 
   1  10   4        4.58       34.00     18.71 o 
   2  10   4       37.95       48.50     20.38 o 
   3  10   4       39.88       70.70     22.72 o 
   4  10   4       16.25       20.27     27.88 o 
   5  10   4       63.36       82.05     34.21 o 
   1   1   5     2442.08     2124.61     69.55 o 
   2   1   5      337.77      334.75     13.12 o 
   3   1   5      318.95      341.71     14.42 o 
   4   1   5     1629.81     1641.93     58.15 o 
   5   1   5       49.84       50.87      4.18 o 
   6   1   5     2025.48     2074.06     68.37 o 
   7   1   5        0.08        3.41      2.74 o 
   8   1   5      380.18      376.36     14.36 o 
   9   1   5      311.40      331.69     14.39 o 
  10   1   5       24.74       21.00      3.64 o 
  11   1   5      111.87      122.14      7.26 o 
  12   1   5        5.84        6.10      3.84 o 
  13   1   5      153.62      154.72      9.56 o 
  14   1   5       10.12        2.27      6.54 o 
  15   1   5       39.18       23.69      6.51 o 
  16   1   5      102.45      117.37     15.58 o 
  17   1   5        0.67        4.80      6.15 o 
  18   1   5       29.87       11.61      8.03 o 
  19   1   5        7.66       25.32      8.63 o 
  20   1   5        0.01        5.10      9.60 o 
  21   1   5        0.63        0.04     12.25 o 
  22   1   5       10.80        2.23     10.29 o 
  23   1   5        0.37       15.43     17.72 o 
   0   2   5      268.38      221.40     12.53 o 
   1   2   5      517.78      555.76     19.48 o 
   2   2   5      719.70      794.29     28.99 o 
   3   2   5     2102.54     2113.51     80.43 o 
   4   2   5     1472.94     1605.21     62.09 o 
   5   2   5      237.64      212.08     12.47 o 
   6   2   5     1728.68     1832.58     70.87 o 
   7   2   5       79.29       95.82      8.12 o 
   8   2   5       85.74      121.58      7.71 o 
   9   2   5        5.47        4.05      2.73 o 
  10   2   5     1725.60     1768.24     75.90 o 
  11   2   5      146.46      158.52     10.59 o 
  12   2   5       18.96       23.44      6.02 o 
  13   2   5        3.97        6.93      5.24 o 
  14   2   5      770.47      767.97     33.10 o 
  15   2   5      139.39      146.63     13.34 o 
  16   2   5       58.73       57.28      9.15 o 
  17   2   5      220.71      211.92     14.74 o 
  18   2   5      127.62      115.94     11.53 o 
  19   2   5       12.35        9.09      7.62 o 
  20   2   5       26.82        9.15      8.65 o 
  21   2   5       26.89       46.51     12.23 o 
  22   2   5        0.35       13.73     11.34 o 
  23   2   5        1.43        2.71     13.52 o 
   1   3   5      628.47      626.76     22.09 o 
   2   3   5     1130.82     1114.15     37.60 o 
   3   3   5      116.72       94.96      7.55 o 
   4   3   5     1873.41     2151.91     82.76 o 
   5   3   5     1903.77     1917.63     74.37 o 
   6   3   5        9.14       13.37      4.27 o 
   7   3   5      173.77      159.02     10.60 o 
   8   3   5        5.36       18.43      4.74 o 
   9   3   5       29.56       48.23      6.48 o 
  10   3   5      123.01      122.46     10.36 o 
  11   3   5       53.87       62.04      8.58 o 
  12   3   5      134.82      130.90     10.48 o 
  13   3   5        2.25       -4.08      5.46 o 
  14   3   5      480.80      502.94     24.54 o 
  15   3   5      259.89      315.18     20.85 o 
  16   3   5      101.34       78.48     13.32 o 
  17   3   5        8.84       11.80      8.27 o 
  18   3   5        1.65       -3.51      7.81 o 
  19   3   5       63.80       87.86     13.23 o 
  20   3   5       10.01       30.68     10.41 o 
  21   3   5       11.31       13.70     10.18 o 
  22   3   5       19.70       24.87     14.25 o 
   0   4   5     2170.07     2175.44    101.85 o 
   1   4   5     1058.36     1013.22     34.90 o 
   2   4   5     1006.97      997.56     34.21 o 
   3   4   5      787.23      821.32     36.96 o 
   4   4   5       42.94       44.62      4.94 o 
   5   4   5       81.40       77.27      7.35 o 
   6   4   5        1.46        0.05      4.93 o 
   7   4   5        3.21       -0.66      4.31 o 
   8   4   5       77.77      109.96      9.16 o 
   9   4   5       62.61       81.17     12.77 o 
  10   4   5       95.88      104.99     23.23 o 
  11   4   5      150.93      170.18     12.30 o 
  12   4   5      475.87      494.89     24.19 o 
  13   4   5      908.24      879.14     38.04 o 
  14   4   5      173.21      215.70     16.48 o 
  15   4   5       59.45       64.42     10.76 o 
  16   4   5       28.48       35.31      9.53 o 
  17   4   5        4.55       -6.11      9.45 o 
  18   4   5        4.96        8.34      8.79 o 
  19   4   5        0.37       -5.74      8.90 o 
  20   4   5       19.90       27.43     12.40 o 
  21   4   5       19.40       24.27     12.81 o 
  22   4   5        0.34        0.78     12.44 o 
   1   5   5       57.95       64.68      6.07 o 
   2   5   5      465.45      469.89     26.81 o 
   3   5   5        8.55        6.38      6.24 o 
   4   5   5       64.78       47.17      6.70 o 
   5   5   5       18.98       33.59      6.90 o 
   6   5   5        9.86       10.44      5.60 o 
   7   5   5       17.05        8.78      5.39 o 
   8   5   5      248.69      219.61     13.81 o 
   9   5   5       57.74       42.66      8.07 o 
  10   5   5      477.94      427.61     25.22 o 
  11   5   5       26.87       16.04      7.59 o 
  12   5   5      308.89      269.44     27.77 o 
  13   5   5       76.09       64.07     10.64 o 
  14   5   5       45.65       25.40     11.59 o 
  15   5   5        0.15       -2.16      8.20 o 
  16   5   5       31.36       33.38     16.97 o 
  17   5   5       25.14       36.22     10.44 o 
  18   5   5       25.34       28.36     12.42 o 
  19   5   5        2.70       -1.26     10.87 o 
  20   5   5       40.19       21.28     12.32 o 
   0   6   5      700.38      790.34     48.39 o 
   1   6   5     1833.32     1766.63     76.97 o 
   2   6   5      365.13      364.39     21.14 o 
   3   6   5       60.60       49.22      7.45 o 
   4   6   5       11.00        4.47      6.13 o 
   5   6   5       58.11       50.45      7.79 o 
   6   6   5       47.43       43.80      7.67 o 
   7   6   5       78.97       93.84     10.12 o 
   8   6   5        0.69        1.53      6.72 o 
   9   6   5      123.81      122.40     14.32 o 
  10   6   5       97.32      102.51     13.67 o 
  11   6   5        8.24       12.68      8.06 o 
  12   6   5      137.33      141.52     26.82 o 
  13   6   5        3.05       13.32      9.11 o 
  14   6   5       83.69       80.30     12.35 o 
  15   6   5        3.12       11.98      9.69 o 
  16   6   5        1.67       -9.71     10.14 o 
  17   6   5        0.48       -3.25     16.00 o 
  18   6   5       14.38       10.73     12.51 o 
  19   6   5       17.13       14.37     12.65 o 
   1   7   5      550.49      581.04     34.48 o 
   2   7   5      123.11      164.62     16.97 o 
   3   7   5       46.13       47.40      9.35 o 
   4   7   5       41.79       42.00      9.02 o 
   5   7   5       99.80      125.22     26.86 o 
   6   7   5        0.01      -11.29      7.53 o 
   7   7   5        0.38        1.15      7.51 o 
   8   7   5       15.72        5.02      9.65 o 
   9   7   5        6.74       11.80      9.19 o 
  10   7   5       17.44       21.91      9.41 o 
  11   7   5       28.37       25.97     10.15 o 
  12   7   5       81.68       69.85     13.80 o 
  13   7   5       36.71       34.18     13.31 o 
  14   7   5        4.90        3.88     12.04 o 
  15   7   5       24.35       41.36     14.31 o 
  16   7   5        2.68       -1.07     12.08 o 
  17   7   5        2.12       10.36     11.98 o 
   0   8   5       40.21       26.85     22.97 o 
   1   8   5       65.37       60.24     12.27 o 
   2   8   5        5.52       12.75     11.12 o 
   3   8   5      163.07      157.23     41.02 o 
   4   8   5        4.04        6.32     16.51 o 
   5   8   5        0.23        9.67      9.59 o 
   6   8   5       24.39       28.92     14.88 o 
   7   8   5       14.96       18.26     13.97 o 
   8   8   5      147.80      133.82     19.39 o 
   9   8   5       45.24       46.96     16.01 o 
  10   8   5        2.42        6.85      9.66 o 
  11   8   5       24.59       18.76     12.24 o 
  12   8   5       19.57       24.21     18.11 o 
  13   8   5        0.12       23.92     13.23 o 
  14   8   5        7.09       21.96     13.07 o 
   1   9   5        0.54       40.23     17.69 o 
   2   9   5        0.03      -20.21     13.47 o 
   3   9   5       60.64       71.95     17.41 o 
   4   9   5       22.37       12.45     16.19 o 
   5   9   5       16.46       34.71     18.17 o 
   6   9   5        2.69       -7.42     15.27 o 
   7   9   5       46.75       22.53     18.85 o 
   8   9   5       22.64       22.97     17.98 o 
   9   9   5       24.88       10.16     16.05 o 
  10   9   5       23.80       45.97     27.09 o 
  11   9   5        0.71       30.66     15.73 o 
   0  10   5        2.45       -9.19     22.81 o 
   1  10   5       14.65        9.37     17.28 o 
   2  10   5        0.82       29.31     19.30 o 
   3  10   5        0.12        2.73     22.65 o 
   0   0   6      494.18      441.73     31.35 o 
   1   0   6     1132.67     1064.20     50.33 o 
   2   0   6     2824.72     2764.39    127.82 o 
   3   0   6      914.78      867.59     41.61 o 
   4   0   6        0.26        6.83      3.28 o 
   5   0   6     8673.48     8535.01    450.19 o 
   6   0   6      737.11      766.75     37.69 o 
   7   0   6        7.40        0.76      4.06 o 
   8   0   6      151.91      127.48     12.16 o 
   9   0   6      104.38       89.35      9.79 o 
  10   0   6       29.79       14.39      6.60 o 
  11   0   6      141.75      155.48     11.96 o 
  12   0   6        7.26       14.06      7.91 o 
  13   0   6      391.37      349.35     21.42 o 
  14   0   6      581.42      564.06     36.10 o 
  15   0   6       13.02       13.17      8.47 o 
  16   0   6      951.09      902.72     67.76 o 
  17   0   6      119.51       87.16     19.48 o 
  18   0   6        0.37        9.32     12.65 o 
  19   0   6        3.58       -8.51     12.19 o 
  20   0   6       14.35       18.96     14.99 o 
  21   0   6        0.02        7.15     15.06 o 
  22   0   6       25.44       43.40     25.34 o 
  23   0   6        0.85      -13.97     19.96 o 
   1   1   6       57.58       52.40      4.85 o 
   2   1   6      620.55      589.26     20.47 o 
   3   1   6       75.19       68.28      4.12 o 
   4   1   6        2.34       -0.06      2.82 o 
   5   1   6     3445.34     3416.11    119.36 o 
   6   1   6      588.94      587.60     22.45 o 
   7   1   6     1388.13     1408.67     47.36 o 
   8   1   6     1673.18     1728.17     61.79 o 
   9   1   6       29.89       21.50      4.59 o 
  10   1   6       22.86       17.02      3.91 o 
  11   1   6       34.38       34.91      5.05 o 
  12   1   6      137.50      146.68     11.44 o 
  13   1   6      165.66      166.23     11.69 o 
  14   1   6       43.44       54.75      7.73 o 
  15   1   6       83.90      104.76     10.06 o 
  16   1   6       37.30       54.57      8.26 o 
  17   1   6       91.45       93.72     11.37 o 
  18   1   6       34.14       22.37      8.72 o 
  19   1   6      137.68      143.95     22.68 o 
  20   1   6       22.81       14.43     10.31 o 
  21   1   6       23.62        8.07     10.68 o 
  22   1   6        0.12       -2.81     12.36 o 
  23   1   6        0.00        5.25     14.08 o 
   0   2   6      162.14      179.87     10.94 o 
   1   2   6      672.08      675.10     23.51 o 
   2   2   6     1018.03      996.91     33.93 o 
   3   2   6       60.92       85.75      6.38 o 
   4   2   6     1332.29     1429.06     55.18 o 
   5   2   6      141.62      153.53     10.30 o 
   6   2   6      795.02      778.03     29.23 o 
   7   2   6     2760.91     2732.28    104.44 o 
   8   2   6      121.22      128.81      8.69 o 
   9   2   6      214.99      196.86     11.69 o 
  10   2   6        8.67        6.80      4.50 o 
  11   2   6        6.03       10.85      5.48 o 
  12   2   6       90.43       92.00      8.70 o 
  13   2   6      124.10      141.51     10.88 o 
  14   2   6       16.11       20.37      6.56 o 
  15   2   6       81.79       64.30      8.77 o 
  16   2   6       76.26       84.18     14.07 o 
  17   2   6        0.76       -6.05      6.73 o 
  18   2   6       11.46        8.19      7.45 o 
  19   2   6        2.15       -5.26      7.71 o 
  20   2   6       19.46       11.96      8.79 o 
  21   2   6        0.24       -8.08      9.53 o 
  22   2   6       13.94       38.04     14.81 o 
  23   2   6       28.30       39.52     17.31 o 
   1   3   6      928.12      950.96     32.83 o 
   2   3   6     1742.51     1871.33     62.43 o 
   3   3   6     1863.04     1930.56     64.25 o 
   4   3   6      113.45       92.38      7.97 o 
   5   3   6      159.39      147.31      9.47 o 
   6   3   6      376.91      405.97     19.22 o 
   7   3   6       11.99       15.87      4.70 o 
   8   3   6      111.55      101.93     13.47 o 
   9   3   6        8.52        2.70      5.62 o 
  10   3   6      973.20      973.44     40.35 o 
  11   3   6      212.95      172.89     12.96 o 
  12   3   6        3.40        8.69      5.71 o 
  13   3   6       16.22        8.27      6.08 o 
  14   3   6      374.61      398.04     22.43 o 
  15   3   6      144.92      171.89     13.27 o 
  16   3   6       31.10       32.01      8.01 o 
  17   3   6       99.32       97.82     14.39 o 
  18   3   6        6.69       11.66      8.28 o 
  19   3   6       64.23       44.80     11.13 o 
  20   3   6        7.47       -1.26      9.49 o 
  21   3   6        2.78       -0.17     10.53 o 
  22   3   6        0.43        2.51     12.10 o 
   0   4   6     1007.81     1099.19     53.49 o 
   1   4   6      198.02      211.34      9.65 o 
   2   4   6      111.74      133.29      7.22 o 
   3   4   6      509.92      478.93     25.93 o 
   4   4   6       17.57        0.10      4.31 o 
   5   4   6       96.75       72.04      7.26 o 
   6   4   6      203.49      216.55     12.81 o 
   7   4   6      148.43      158.13     10.77 o 
   8   4   6      184.62      166.22     12.18 o 
   9   4   6       12.20       13.63      5.35 o 
  10   4   6      243.08      240.45     18.54 o 
  11   4   6       98.85       89.01     12.07 o 
  12   4   6       48.06       40.35      9.92 o 
  13   4   6      153.93      160.88     12.92 o 
  14   4   6       43.77       43.36      8.79 o 
  15   4   6       37.22       28.46      9.05 o 
  16   4   6       96.16       92.62     16.84 o 
  17   4   6        0.34       -1.78      7.96 o 
  18   4   6       48.34       22.42     13.38 o 
  19   4   6        6.61       11.43     13.34 o 
  20   4   6        5.80       13.10     10.47 o 
  21   4   6       60.99       83.51     16.26 o 
   1   5   6       96.97       80.62      6.85 o 
   2   5   6       48.69       30.93      5.75 o 
   3   5   6       39.50       52.06      6.86 o 
   4   5   6      375.52      418.36     22.15 o 
   5   5   6       35.34       38.55      6.89 o 
   6   5   6       50.85       44.11      7.12 o 
   7   5   6        3.91       -7.61      5.07 o 
   8   5   6       57.39       56.63      8.14 o 
   9   5   6        0.01       -0.79      8.19 o 
  10   5   6       17.99       19.29     10.74 o 
  11   5   6        2.45       -9.53      6.35 o 
  12   5   6        1.07       12.13      7.89 o 
  13   5   6       45.28       48.39     13.06 o 
  14   5   6       21.57       12.58      8.61 o 
  15   5   6       35.02       47.05     10.86 o 
  16   5   6        7.65        5.13      8.85 o 
  17   5   6       52.26       39.67     11.69 o 
  18   5   6        2.04       -5.32      9.28 o 
  19   5   6        1.15       -1.89     11.37 o 
  20   5   6        0.05       -1.46     11.68 o 
   0   6   6      802.39      828.05     62.82 o 
   1   6   6     1163.26     1099.96     50.42 o 
   2   6   6       62.06       76.22     12.08 o 
   3   6   6       15.39        7.61      6.11 o 
   4   6   6        0.69        0.54      6.00 o 
   5   6   6       43.95       46.00      8.10 o 
   6   6   6        8.48        2.83      6.56 o 
   7   6   6       29.28       21.54      7.24 o 
   8   6   6       11.73        6.67      6.59 o 
   9   6   6        0.41       -3.41      7.01 o 
  10   6   6       83.40       94.71     18.47 o 
  11   6   6        6.12       14.54      9.31 o 
  12   6   6      231.56      242.84     18.75 o 
  13   6   6       17.99       27.25     10.24 o 
  14   6   6       40.97       42.13     10.88 o 
  15   6   6        2.44       12.26      9.42 o 
  16   6   6        7.13        8.50     10.15 o 
  17   6   6       29.92       24.32     18.43 o 
  18   6   6       18.59       26.15     13.99 o 
   1   7   6       64.23       73.15     12.14 o 
   2   7   6      151.40      194.20     20.44 o 
   3   7   6       28.93       26.53      9.73 o 
   4   7   6      167.99      159.87     27.11 o 
   5   7   6        9.29       13.28      8.06 o 
   6   7   6      218.54      213.46     30.45 o 
   7   7   6        3.23       -3.14      8.42 o 
   8   7   6       56.81       47.39      9.86 o 
   9   7   6       20.58        5.11     10.83 o 
  10   7   6      270.50      278.46     23.96 o 
  11   7   6        7.58       15.62      9.45 o 
  12   7   6        8.46       15.56      9.77 o 
  13   7   6       15.15        9.53      9.80 o 
  14   7   6       10.67       16.71     10.69 o 
  15   7   6        1.75        9.31     16.23 o 
  16   7   6        7.12        7.15     12.04 o 
   0   8   6      153.24      222.70     67.63 o 
   1   8   6      107.50      166.75     18.06 o 
   2   8   6       49.22       91.65     20.18 o 
   3   8   6      156.74      145.32     19.95 o 
   4   8   6        0.08       -1.16     11.25 o 
   5   8   6        2.43       23.04     12.43 o 
   6   8   6        7.30       28.14     15.62 o 
   7   8   6        0.05        0.76     11.60 o 
   8   8   6      152.53      194.26     36.59 o 
   9   8   6       15.44       36.98     17.90 o 
  10   8   6       88.93      119.36     15.01 o 
  11   8   6       18.14       11.01     19.68 o 
  12   8   6       22.48       15.03     12.48 o 
  13   8   6        3.07       29.02     13.23 o 
  14   8   6       13.83        3.25     12.91 o 
   1   9   6       12.31       30.50     17.36 o 
   2   9   6       34.90       30.79     14.60 o 
   3   9   6       79.45      105.06     18.99 o 
   4   9   6       22.55       10.27     16.23 o 
   5   9   6       16.47        4.67     13.91 o 
   6   9   6       29.77        8.86     17.95 o 
   7   9   6       27.48       43.79     20.32 o 
   8   9   6        2.87        8.21     13.05 o 
   9   9   6       35.46       90.62     23.92 o 
  10   9   6        0.97        1.89     16.56 o 
   0  10   6        0.46        6.97     23.76 o 
   1  10   6        9.65        5.18     17.35 o 
   1   1   7      559.45      518.13     18.35 o 
   2   1   7      312.65      298.19     11.46 o 
   3   1   7      374.69      369.66     13.65 o 
   4   1   7      120.29      154.71      7.39 o 
   5   1   7      417.78      477.17     18.55 o 
   6   1   7      368.79      376.31     14.22 o 
   7   1   7      421.35      479.28     19.19 o 
   8   1   7      359.20      318.61     13.33 o 
   9   1   7      407.64      443.56     19.89 o 
  10   1   7      217.53      230.00     11.59 o 
  11   1   7        0.76        6.96      4.96 o 
  12   1   7        6.20        9.63      5.43 o 
  13   1   7        0.00       -7.05      4.70 o 
  14   1   7      364.06      358.32     19.03 o 
  15   1   7      337.66      387.96     26.38 o 
  16   1   7      135.47      137.91     12.73 o 
  17   1   7       76.26       76.08     10.69 o 
  18   1   7        0.60       15.51      8.24 o 
  19   1   7       45.81       47.72     11.85 o 
  20   1   7        3.83       -2.77     10.18 o 
  21   1   7       75.68       52.67     17.15 o 
  22   1   7        7.77        1.28     13.31 o 
  23   1   7        2.09       -6.84     10.90 o 
   0   2   7      231.31      278.70     17.28 o 
   1   2   7      680.27      675.24     23.73 o 
   2   2   7     4257.16     4183.13    136.42 o 
   3   2   7     2766.73     2938.94    103.09 o 
   4   2   7      701.74      713.22     27.04 o 
   5   2   7     6988.81     6995.42    261.82 o 
   6   2   7     3141.16     2984.88    113.81 o 
   7   2   7        3.68       16.94      3.86 o 
   8   2   7       13.50        4.78      4.34 o 
   9   2   7       35.12       46.86      8.97 o 
  10   2   7        0.35       -3.66      4.44 o 
  11   2   7        4.90        2.60      4.63 o 
  12   2   7      130.91      108.49     10.47 o 
  13   2   7      695.66      692.01     30.54 o 
  14   2   7      854.72      918.76     42.90 o 
  15   2   7      117.00      131.79     11.48 o 
  16   2   7        5.01        0.71      6.59 o 
  17   2   7       59.22       60.45      9.63 o 
  18   2   7       27.06       26.15      9.33 o 
  19   2   7        4.57        1.16      8.84 o 
  20   2   7        1.83       -4.96      8.44 o 
  21   2   7       21.74       13.31     11.74 o 
  22   2   7       12.57        3.33     13.21 o 
   1   3   7       37.94       38.79      3.89 o 
   2   3   7        0.38       11.11      4.29 o 
   3   3   7      958.75      851.87     32.05 o 
   4   3   7     5420.99     5318.68    185.18 o 
   5   3   7       48.05       63.84      7.30 o 
   6   3   7      501.81      458.77     20.99 o 
   7   3   7        1.53       -6.26      4.17 o 
   8   3   7       69.48      102.96      8.81 o 
   9   3   7        9.31        3.88      5.75 o 
  10   3   7        3.38        5.49      5.19 o 
  11   3   7        6.75        7.49      5.55 o 
  12   3   7      185.41      189.53     14.12 o 
  13   3   7      150.87      131.19     11.53 o 
  14   3   7      166.41      162.80     16.26 o 
  15   3   7       11.07       21.24      9.16 o 
  16   3   7       87.86       78.95     11.57 o 
  17   3   7       24.70       24.68      8.38 o 
  18   3   7        0.31        4.69      7.75 o 
  19   3   7        3.13       -4.33      8.45 o 
  20   3   7        0.22      -12.46     10.17 o 
  21   3   7        0.32       -5.70     10.65 o 
  22   3   7       18.65       28.58     12.61 o 
   0   4   7      379.77      359.47     20.56 o 
   1   4   7     1186.34     1205.66     41.46 o 
   2   4   7      441.57      463.22     21.24 o 
   3   4   7      205.95      203.78     11.99 o 
   4   4   7      124.01      100.81      9.38 o 
   5   4   7      118.92      122.01      9.95 o 
   6   4   7      849.24      841.50     35.47 o 
   7   4   7       26.78       13.47      5.36 o 
   8   4   7      225.15      232.91     14.14 o 
   9   4   7       15.52       27.59      6.51 o 
  10   4   7      375.25      361.00     25.22 o 
  11   4   7        1.05        7.30      6.48 o 
  12   4   7       66.89      106.24     11.49 o 
  13   4   7        5.14        4.44      7.13 o 
  14   4   7       22.10       23.42      7.71 o 
  15   4   7        1.92      -10.19      6.79 o 
  16   4   7       15.53        9.43      8.56 o 
  17   4   7       27.39        8.22      9.03 o 
  18   4   7        0.79       -0.14      8.78 o 
  19   4   7        0.02       18.76     10.38 o 
  20   4   7        1.46        9.84      9.84 o 
  21   4   7        0.48        6.73     11.33 o 
   1   5   7      318.61      327.49     18.94 o 
   2   5   7       56.25       43.00      6.51 o 
   3   5   7        2.35        4.17      7.77 o 
   4   5   7       53.20       58.50      7.62 o 
   5   5   7       58.21       53.81     14.67 o 
   6   5   7        6.77       -0.24      5.86 o 
   7   5   7        1.94       -0.31      5.59 o 
   8   5   7       23.18       20.07      6.80 o 
   9   5   7       26.86       22.40      7.58 o 
  10   5   7      546.22      532.73     35.70 o 
  11   5   7       84.59      102.94     14.10 o 
  12   5   7      146.69      148.88     14.17 o 
  13   5   7       17.28       16.67      9.26 o 
  14   5   7        3.63        1.42      8.40 o 
  15   5   7       20.25       22.97      9.93 o 
  16   5   7        0.18      -11.14     10.29 o 
  17   5   7       16.32       26.13     10.71 o 
  18   5   7        0.25      -13.57      9.47 o 
  19   5   7       17.65       19.18     14.24 o 
  20   5   7       12.32       31.39     13.82 o 
   0   6   7       85.24       99.07     26.61 o 
   1   6   7     1691.67     1698.81     83.97 o 
   2   6   7        1.05        4.26      7.66 o 
   3   6   7      376.03      413.13     23.90 o 
   4   6   7        2.63       -6.88      5.71 o 
   5   6   7       77.71       58.52      9.53 o 
   6   6   7       13.23       15.66      9.20 o 
   7   6   7       21.50       12.16      7.66 o 
   8   6   7       78.13       72.96      9.79 o 
   9   6   7        1.57        4.62      7.23 o 
  10   6   7      211.07      215.55     22.29 o 
  11   6   7        5.52        8.99      9.20 o 
  12   6   7       23.62       35.33     10.79 o 
  13   6   7        1.39       -3.16      8.34 o 
  14   6   7       31.83       28.49     10.24 o 
  15   6   7        1.23        1.95      9.46 o 
  16   6   7        1.24        0.94      9.98 o 
  17   6   7        1.10        3.54     10.80 o 
  18   6   7        2.04        1.17     12.23 o 
   1   7   7        3.64      -10.96      7.31 o 
   2   7   7       57.41       56.50     13.57 o 
   3   7   7      240.61      278.23     22.16 o 
   4   7   7       28.48       27.76     16.64 o 
   5   7   7      207.79      241.97     21.72 o 
   6   7   7        2.59       13.79      8.45 o 
   7   7   7        0.10       -7.17      9.98 o 
   8   7   7      271.11      291.71     22.66 o 
   9   7   7        6.62       14.09      8.96 o 
  10   7   7        6.56        2.43      9.61 o 
  11   7   7       20.17       11.55     10.24 o 
  12   7   7        0.21       -7.16      8.97 o 
  13   7   7        5.20       -4.12      9.58 o 
  14   7   7        6.80        8.45     11.87 o 
  15   7   7       28.41       51.49     12.97 o 
  16   7   7        9.56       32.40     13.63 o 
   0   8   7       23.97       37.44     17.26 o 
   1   8   7        0.35       34.05     11.38 o 
   2   8   7        1.53       -4.69      9.82 o 
   3   8   7        0.75        8.66     14.73 o 
   4   8   7        2.88       -4.09     11.32 o 
   5   8   7       27.29       25.48     15.57 o 
   6   8   7        9.01       -0.62     11.92 o 
   7   8   7       37.55       68.09     15.88 o 
   8   8   7        7.93       -6.17     17.29 o 
   9   8   7        0.01       -4.47     13.76 o 
  10   8   7       33.34       82.66     20.94 o 
  11   8   7        1.65       -1.59     12.83 o 
  12   8   7       51.96       66.29     13.09 o 
  13   8   7        0.72        1.03     12.71 o 
   1   9   7        1.23        8.39     13.51 o 
   2   9   7        0.28       12.59     13.51 o 
   3   9   7        7.08        7.41     13.62 o 
   4   9   7        7.66       -7.25     14.34 o 
   5   9   7       34.50        6.03     14.05 o 
   6   9   7        2.41       21.64     14.30 o 
   7   9   7        1.19        1.68     19.48 o 
   8   9   7       63.08       62.13     27.40 o 
   9   9   7        8.90       36.85     27.56 o 
   0   0   8      423.96      550.42     39.53 o 
   1   0   8     2024.95     1928.66     90.28 o 
   2   0   8      350.11      292.57     17.06 o 
   3   0   8        3.26        3.03      5.81 o 
   4   0   8     2218.92     2194.51    102.83 o 
   5   0   8     1393.00     1455.06     80.23 o 
   6   0   8     2082.75     2051.91     96.65 o 
   7   0   8      572.67      553.61     28.77 o 
   8   0   8      206.45      210.63     16.61 o 
   9   0   8        1.77       -1.55      4.73 o 
  10   0   8     1049.77     1001.16     49.64 o 
  11   0   8      451.66      402.72     34.72 o 
  12   0   8       10.59       10.36      7.67 o 
  13   0   8       22.16       15.72      8.16 o 
  14   0   8      358.89      454.73     31.61 o 
  15   0   8        2.88        3.93     10.75 o 
  16   0   8      291.29      278.14     42.45 o 
  17   0   8      153.82      143.56     49.26 o 
  18   0   8      137.11      111.22     31.20 o 
  19   0   8      159.11      128.94     38.17 o 
  20   0   8        2.07       -1.62     13.54 o 
  21   0   8       46.19       66.70     33.90 o 
  22   0   8        0.03      -21.14     14.09 o 
   1   1   8     1221.10     1277.14     42.86 o 
   2   1   8      589.78      533.21     19.26 o 
   3   1   8        2.98        1.09      2.45 o 
   4   1   8       92.00       85.43      5.41 o 
   5   1   8        3.13        6.42      3.60 o 
   6   1   8     1857.14     1920.26     68.56 o 
   7   1   8      786.14      870.79     35.36 o 
   8   1   8      191.53      210.03     10.93 o 
   9   1   8       38.54       46.92      5.66 o 
  10   1   8        5.58        1.62      4.55 o 
  11   1   8        1.20       -5.83      3.89 o 
  12   1   8       66.50       78.83     10.13 o 
  13   1   8        9.44        1.66      5.90 o 
  14   1   8      243.94      230.31     16.14 o 
  15   1   8      161.64      150.51     13.49 o 
  16   1   8      206.53      157.09     17.77 o 
  17   1   8       19.37       30.87      8.69 o 
  18   1   8        9.42       20.35     10.39 o 
  19   1   8      103.13      103.81     15.04 o 
  20   1   8       13.54       13.87     10.50 o 
  21   1   8       45.43       48.42     13.26 o 
  22   1   8        0.31        8.36     11.58 o 
   0   2   8      105.95      123.60     14.31 o 
   1   2   8     1239.59     1320.12     44.63 o 
   2   2   8       45.43       63.84      4.66 o 
   3   2   8      149.17      155.99      7.58 o 
   4   2   8       68.51      100.01     10.15 o 
   5   2   8     1572.70     1571.51     56.64 o 
   6   2   8       22.73       20.59      4.43 o 
   7   2   8      176.14      195.53     11.63 o 
   8   2   8       51.10       64.47      7.06 o 
   9   2   8       93.68       71.57      7.51 o 
  10   2   8      172.70      194.35     12.39 o 
  11   2   8      134.88      127.93     11.72 o 
  12   2   8      626.96      545.90     27.93 o 
  13   2   8        2.44       15.18      7.19 o 
  14   2   8      701.66      671.92     48.36 o 
  15   2   8       29.64       23.52      7.34 o 
  16   2   8        5.83       -3.52      7.01 o 
  17   2   8        3.83        3.16      8.05 o 
  18   2   8        8.18       -6.49      7.78 o 
  19   2   8       12.16       16.51     12.10 o 
  20   2   8        1.31        9.50     11.52 o 
  21   2   8       17.33        1.56     16.19 o 
  22   2   8       14.17       10.11     11.51 o 
   1   3   8        0.32       -0.23      2.81 o 
   2   3   8      433.09      474.98     19.37 o 
   3   3   8      150.87      166.33      9.39 o 
   4   3   8      620.92      652.06     27.74 o 
   5   3   8       19.74       24.37      5.53 o 
   6   3   8       30.26       31.26      6.20 o 
   7   3   8      120.40      118.53      9.46 o 
   8   3   8      314.63      291.90     15.82 o 
   9   3   8       75.54       75.45      8.24 o 
  10   3   8       58.24       67.26      8.26 o 
  11   3   8       13.59       10.06      6.12 o 
  12   3   8      614.98      567.26     26.99 o 
  13   3   8       13.10        8.25      7.14 o 
  14   3   8        2.91       -0.78      6.63 o 
  15   3   8       19.88       20.74      7.46 o 
  16   3   8       39.27       17.21      9.89 o 
  17   3   8       39.02       37.79      9.07 o 
  18   3   8       26.08       29.84      9.57 o 
  19   3   8        6.22        4.51      8.85 o 
  20   3   8        2.30        0.20     10.51 o 
  21   3   8        0.86       -3.05     11.48 o 
   0   4   8       71.44       76.93     11.55 o 
   1   4   8       42.52       41.02      5.98 o 
   2   4   8      248.50      220.32     12.72 o 
   3   4   8        2.96        4.40      4.57 o 
   4   4   8        2.51       -2.29      4.43 o 
   5   4   8      400.25      408.83     19.92 o 
   6   4   8       17.09       20.14      6.08 o 
   7   4   8      125.43      121.76     10.85 o 
   8   4   8        1.74       -7.09      4.73 o 
   9   4   8       15.91       14.96      6.31 o 
  10   4   8       48.17       50.50     11.81 o 
  11   4   8        8.77        7.51      6.48 o 
  12   4   8        7.11       14.14      7.11 o 
  13   4   8      362.14      338.86     21.36 o 
  14   4   8       24.82       17.41      7.80 o 
  15   4   8       65.83       66.20     10.21 o 
  16   4   8        0.41       -8.13      7.23 o 
  17   4   8        0.77       -0.10      8.91 o 
  18   4   8       16.63        3.23      9.59 o 
  19   4   8       33.84       68.04     17.16 o 
  20   4   8        0.00        6.54     11.65 o 
   1   5   8      628.05      617.49     34.49 o 
   2   5   8       57.40       51.29      7.08 o 
   3   5   8        7.49       -2.30      5.50 o 
   4   5   8      212.27      207.35     14.17 o 
   5   5   8      418.78      429.07     34.19 o 
   6   5   8       31.62       12.97      6.62 o 
   7   5   8      119.96      119.04     11.35 o 
   8   5   8      442.64      442.58     31.83 o 
   9   5   8        0.42       -4.84      6.21 o 
  10   5   8      142.40      187.78     14.24 o 
  11   5   8       38.82       42.59      8.82 o 
  12   5   8       28.45       20.98      8.58 o 
  13   5   8        0.02       14.24      8.65 o 
  14   5   8      151.48      145.85     15.19 o 
  15   5   8        7.27        8.65      8.77 o 
  16   5   8       41.42       26.29     10.19 o 
  17   5   8        9.66        1.04      9.98 o 
  18   5   8       14.64       33.09     11.50 o 
  19   5   8        7.98       12.14     10.91 o 
   0   6   8      215.08      193.70     25.08 o 
   1   6   8       13.73       20.07     10.09 o 
   2   6   8        8.97       11.65      8.57 o 
   3   6   8      533.28      611.72     70.51 o 
   4   6   8        0.03        0.32      7.19 o 
   5   6   8        0.73       -6.69      6.23 o 
   6   6   8       18.83        8.94      6.71 o 
   7   6   8        0.33       -4.62      6.82 o 
   8   6   8       80.81       67.06     10.88 o 
   9   6   8       22.70       17.12      8.30 o 
  10   6   8        0.18        5.01      7.40 o 
  11   6   8       26.31       25.87      9.36 o 
  12   6   8       99.22      113.73     15.67 o 
  13   6   8        0.69       10.09     13.14 o 
  14   6   8       33.19       30.49     14.52 o 
  15   6   8        3.48       -0.92      9.68 o 
  16   6   8        1.55       -3.65     10.17 o 
  17   6   8        0.31       -7.85     16.51 o 
  18   6   8        1.47        3.92     11.10 o 
   1   7   8       22.27       28.26     10.50 o 
   2   7   8        9.15       13.55      9.59 o 
   3   7   8       39.08       32.52     10.67 o 
   4   7   8        0.00        0.91      8.40 o 
   5   7   8      120.11      113.38     14.60 o 
   6   7   8        1.03       -1.08     11.02 o 
   7   7   8        0.17       -0.11      8.46 o 
   8   7   8        1.52        9.10     11.18 o 
   9   7   8       34.36       61.04     12.47 o 
  10   7   8        1.59       -3.71      9.51 o 
  11   7   8        7.22       10.14     10.78 o 
  12   7   8       12.52        7.25     11.21 o 
  13   7   8       15.64       13.65     10.55 o 
  14   7   8       57.78       89.39     16.32 o 
  15   7   8       19.99       18.04     12.26 o 
   0   8   8        0.46        8.24     14.78 o 
   1   8   8      334.59      319.79     39.37 o 
   2   8   8        3.42       10.02     13.81 o 
   3   8   8       12.40       23.69     11.26 o 
   4   8   8        6.69        8.69     12.37 o 
   5   8   8        1.91       -6.86     10.70 o 
   6   8   8        0.03       -6.06     10.84 o 
   7   8   8       33.16       42.93     15.49 o 
   8   8   8       18.79       29.28     14.08 o 
   9   8   8       20.56       29.16     16.95 o 
  10   8   8       60.65       61.54     19.59 o 
  11   8   8       10.31       -0.63     17.11 o 
  12   8   8       51.65       71.33     17.58 o 
   1   9   8       19.62       37.59     15.91 o 
   2   9   8        3.73        0.28     16.27 o 
   3   9   8        0.51       -7.55     13.12 o 
   4   9   8       45.89       67.11     17.95 o 
   5   9   8       30.94       48.82     25.40 o 
   6   9   8       59.59       74.01     17.65 o 
   7   9   8        0.01        1.86     13.46 o 
   8   9   8        5.08        5.32     16.69 o 
   1   1   9     1067.24     1075.46     36.70 o 
   2   1   9       44.37       48.85      4.34 o 
   3   1   9     2544.56     2607.32     86.17 o 
   4   1   9      736.75      760.80     26.90 o 
   5   1   9      260.28      242.22     10.67 o 
   6   1   9       20.85       12.01      4.86 o 
   7   1   9      366.80      368.13     17.22 o 
   8   1   9      475.07      493.14     22.08 o 
   9   1   9       18.02       23.04      5.50 o 
  10   1   9       50.56       57.20      7.32 o 
  11   1   9      330.05      321.03     16.97 o 
  12   1   9       62.71       76.70     11.84 o 
  13   1   9        5.92        1.88      7.71 o 
  14   1   9       54.99       81.49     10.30 o 
  15   1   9      114.18      115.92     12.18 o 
  16   1   9        8.53        6.61      7.52 o 
  17   1   9      248.87      291.42     30.09 o 
  18   1   9        4.44       12.60      9.59 o 
  19   1   9       10.02       10.96     10.32 o 
  20   1   9        2.00       10.77     11.26 o 
  21   1   9        4.29       -0.38     10.73 o 
  22   1   9        0.05        2.75     11.75 o 
   0   2   9      104.62      136.57     14.54 o 
   1   2   9     3008.82     2914.17     96.16 o 
   2   2   9       12.50       24.07      3.69 o 
   3   2   9       66.83       49.92      5.04 o 
   4   2   9        0.16        4.33      3.50 o 
   5   2   9      309.96      295.19     13.59 o 
   6   2   9       66.91       45.87      5.33 o 
   7   2   9       96.78      101.85      9.29 o 
   8   2   9      378.32      413.87     21.95 o 
   9   2   9        0.07       -6.03      4.38 o 
  10   2   9       57.35       58.41      7.61 o 
  11   2   9      336.41      325.71     21.49 o 
  12   2   9     1143.78     1159.22     48.19 o 
  13   2   9       82.45       92.35     12.81 o 
  14   2   9      168.29      190.13     15.10 o 
  15   2   9       14.35        9.38      8.12 o 
  16   2   9      104.74      102.63     12.06 o 
  17   2   9        4.71        5.22      8.21 o 
  18   2   9        0.57       15.72      8.83 o 
  19   2   9       30.74       25.45      9.54 o 
  20   2   9        6.95        1.40     10.85 o 
  21   2   9        2.49      -15.39     10.29 o 
  22   2   9        2.18       -4.31     10.95 o 
   1   3   9      360.06      319.94     14.32 o 
   2   3   9      115.73      118.40      8.52 o 
   3   3   9      158.88      174.91     13.69 o 
   4   3   9       44.15       33.17      5.81 o 
   5   3   9      216.36      218.56     12.84 o 
   6   3   9      307.41      295.72     15.78 o 
   7   3   9      204.20      185.19     13.16 o 
   8   3   9      291.10      272.81     21.76 o 
   9   3   9       10.68        9.91      5.77 o 
  10   3   9      551.92      529.70     25.08 o 
  11   3   9       14.67        4.06      6.27 o 
  12   3   9      117.96      124.16     11.35 o 
  13   3   9       88.69      124.13     20.31 o 
  14   3   9        5.07        1.62      7.58 o 
  15   3   9        0.77       -1.87      7.11 o 
  16   3   9        0.73       -3.79      7.37 o 
  17   3   9        7.28       -2.03      8.07 o 
  18   3   9        1.40      -11.75      8.43 o 
  19   3   9       10.70       23.30      9.94 o 
  20   3   9        0.09        6.01      9.90 o 
  21   3   9       21.77       25.25     12.43 o 
   0   4   9        0.16       11.45      8.67 o 
   1   4   9     1375.66     1326.81     58.63 o 
   2   4   9        0.03        6.49      4.72 o 
   3   4   9      108.81      104.16      8.91 o 
   4   4   9       11.79       11.91      5.18 o 
   5   4   9      237.90      226.38     13.68 o 
   6   4   9       44.28       57.06      7.59 o 
   7   4   9      240.18      237.38     15.69 o 
   8   4   9       21.79       15.74      7.24 o 
   9   4   9        4.92       -5.12      5.85 o 
  10   4   9       67.41       49.91     14.36 o 
  11   4   9        0.62       -2.25      6.37 o 
  12   4   9       13.61       21.86      7.84 o 
  13   4   9       11.92        7.30      7.98 o 
  14   4   9        5.59       14.49      8.20 o 
  15   4   9        6.58        6.20      7.49 o 
  16   4   9       11.22       14.43      8.42 o 
  17   4   9        4.53       -4.81      8.21 o 
  18   4   9       11.16       -2.16      9.43 o 
  19   4   9        0.19       12.03     11.97 o 
  20   4   9        0.08        1.68     11.23 o 
   1   5   9     1275.92     1267.09     64.39 o 
   2   5   9       67.35       82.87     11.74 o 
   3   5   9     1487.52     1457.71     64.42 o 
   4   5   9      886.44      898.49     38.42 o 
   5   5   9       93.88       93.28     10.12 o 
   6   5   9      177.04      167.28     12.71 o 
   7   5   9      102.08      142.52     11.77 o 
   8   5   9      110.75      104.40     11.86 o 
   9   5   9      207.68      196.26     15.44 o 
  10   5   9       49.12       49.94     10.61 o 
  11   5   9       15.89        3.92      7.45 o 
  12   5   9        0.77       -7.81      7.23 o 
  13   5   9       16.51       11.85      8.60 o 
  14   5   9        6.98        4.88      8.27 o 
  15   5   9        9.25       20.59      9.70 o 
  16   5   9        0.06       15.88     10.18 o 
  17   5   9        8.20        2.93     10.32 o 
  18   5   9        9.94       -7.45     10.36 o 
  19   5   9        1.38        5.04     10.64 o 
   0   6   9        1.73        5.86     22.33 o 
   1   6   9      103.93      158.15     18.93 o 
   2   6   9      198.57      215.30     19.11 o 
   3   6   9      491.79      455.36     29.37 o 
   4   6   9      259.57      255.89     20.89 o 
   5   6   9       90.89       65.14     16.78 o 
   6   6   9       33.41       42.18     11.24 o 
   7   6   9      249.26      282.04     18.15 o 
   8   6   9      247.86      239.23     16.44 o 
   9   6   9      203.49      193.08     27.07 o 
  10   6   9       42.10       46.80     10.26 o 
  11   6   9       51.39       50.66      9.90 o 
  12   6   9        1.37      -13.11      9.34 o 
  13   6   9        6.86       21.01     11.20 o 
  14   6   9        2.19        0.04      9.39 o 
  15   6   9        8.44       13.83     10.57 o 
  16   6   9        1.84      -14.76     11.84 o 
  17   6   9        3.41        8.40     11.12 o 
   1   7   9        4.93       14.53      9.77 o 
   2   7   9      118.55      143.10     17.19 o 
   3   7   9       10.56       16.93      9.97 o 
   4   7   9        5.33        2.63      9.41 o 
   5   7   9        0.02       -2.92      9.24 o 
   6   7   9       49.89       44.08     17.41 o 
   7   7   9        3.70       10.03      9.60 o 
   8   7   9       22.64        9.37      9.07 o 
   9   7   9        6.02       14.78     10.88 o 
  10   7   9       11.77       22.52     11.18 o 
  11   7   9       15.28       12.98     12.23 o 
  12   7   9        6.94        4.59     12.66 o 
  13   7   9        5.41        9.57     17.22 o 
  14   7   9        0.03       -4.97     10.80 o 
  15   7   9        0.02        2.67     10.60 o 
   0   8   9        0.91      -10.03     14.66 o 
   1   8   9       23.81       32.33     11.88 o 
   2   8   9        3.20      -12.66      9.90 o 
   3   8   9       21.94       53.71     25.88 o 
   4   8   9        0.48       -6.08     10.07 o 
   5   8   9        0.17        3.31     12.59 o 
   6   8   9       37.21       51.62     41.44 o 
   7   8   9        7.46       -4.59     12.67 o 
   8   8   9       18.10        4.06     13.19 o 
   9   8   9        0.79      -12.73     16.07 o 
  10   8   9       24.16       25.11     18.68 o 
  11   8   9        3.82       -8.87     20.91 o 
  12   8   9       15.01       42.47     19.07 o 
   1   9   9        5.38       -7.98     11.19 o 
   2   9   9        0.07        3.21     14.34 o 
   3   9   9        6.56       12.46     18.92 o 
   4   9   9        4.47       -2.59     14.11 o 
   5   9   9        5.93        6.99     20.53 o 
   6   9   9        6.34        2.38     13.88 o 
   7   9   9       11.91        6.02     14.81 o 
   0   0  10      276.02      371.77     86.48 o 
   1   0  10       16.33       28.42      6.06 o 
   2   0  10      979.24      986.07     48.47 o 
   3   0  10      274.55      291.90     17.35 o 
   4   0  10        9.46       11.48      5.04 o 
   5   0  10      368.38      332.91     19.45 o 
   6   0  10        8.89       17.28      5.54 o 
   7   0  10      752.76      759.33     44.92 o 
   8   0  10      910.71      971.61     56.19 o 
   9   0  10        5.64       17.26      7.41 o 
  10   0  10     2211.76     2357.10    129.47 o 
  11   0  10      503.85      588.01     37.72 o 
  12   0  10      495.60      429.50     30.20 o 
  13   0  10       45.65       32.74     12.94 o 
  14   0  10      363.12      311.50     51.95 o 
  15   0  10        0.01      -13.96     10.91 o 
  16   0  10        0.65        1.05     10.55 o 
  17   0  10       51.04       77.09     19.13 o 
  18   0  10       20.43        5.99     35.16 o 
  19   0  10       33.21       48.43     20.12 o 
  20   0  10        2.08       -7.82     15.47 o 
  21   0  10        7.51        1.60     25.50 o 
   1   1  10       86.89      104.86      6.41 o 
   2   1  10      177.08      206.05      9.65 o 
   3   1  10      192.04      186.67      9.98 o 
   4   1  10       46.02       52.14      4.85 o 
   5   1  10      390.10      410.64     18.60 o 
   6   1  10       84.69       85.50      6.89 o 
   7   1  10        4.93        6.57      4.24 o 
   8   1  10        0.11       -5.89      3.93 o 
   9   1  10       10.74       21.75      5.51 o 
  10   1  10      126.51      129.05     11.41 o 
  11   1  10      189.41      211.89     15.09 o 
  12   1  10       55.31       56.52      8.91 o 
  13   1  10       30.91       27.92      9.15 o 
  14   1  10      308.56      275.08     21.09 o 
  15   1  10       37.06       38.60      8.83 o 
  16   1  10        0.33        1.25      8.62 o 
  17   1  10        6.85       -4.93      9.13 o 
  18   1  10        0.22       20.26     10.30 o 
  19   1  10       61.90       80.03     14.29 o 
  20   1  10        2.19        8.85     11.07 o 
  21   1  10       17.08       34.81     12.75 o 
   0   2  10        4.24        6.02      5.62 o 
   1   2  10      240.36      271.45     11.74 o 
   2   2  10      255.36      265.90     16.43 o 
   3   2  10        0.87        1.03      3.71 o 
   4   2  10       24.76       23.81      4.65 o 
   5   2  10       60.53       72.98      6.62 o 
   6   2  10       19.74       10.33      4.93 o 
   7   2  10       11.25       10.10      5.13 o 
   8   2  10      142.10      147.59     10.55 o 
   9   2  10      152.87      163.12     12.58 o 
  10   2  10      176.26      200.16     21.55 o 
  11   2  10       13.17       11.86      6.54 o 
  12   2  10      312.17      306.01     19.03 o 
  13   2  10        1.01       -9.88      7.07 o 
  14   2  10        0.03      -10.96      7.31 o 
  15   2  10        0.01      -10.11      7.31 o 
  16   2  10       29.29       24.27      9.03 o 
  17   2  10       45.59       35.40     12.14 o 
  18   2  10        1.68        8.46      8.76 o 
  19   2  10       21.54       16.84     12.48 o 
  20   2  10        5.85       19.59     12.03 o 
  21   2  10       18.17       32.26     12.79 o 
   1   3  10      116.63      122.36      8.10 o 
   2   3  10       59.02       66.42      6.95 o 
   3   3  10       85.52       98.28      8.38 o 
   4   3  10      510.05      464.96     21.70 o 
   5   3  10      147.21      156.13     13.90 o 
   6   3  10       83.72      104.14      9.27 o 
   7   3  10        0.55        8.42      5.34 o 
   8   3  10      443.83      338.96     18.03 o 
   9   3  10       11.91       17.65      6.97 o 
  10   3  10       85.27       82.46     10.41 o 
  11   3  10      168.17      170.70     12.97 o 
  12   3  10       22.65        8.47      6.86 o 
  13   3  10       22.26        3.42      6.87 o 
  14   3  10        1.41        8.94      7.92 o 
  15   3  10       21.52       17.57     14.26 o 
  16   3  10       16.57       14.40      9.77 o 
  17   3  10        0.01      -10.88     11.01 o 
  18   3  10        1.79       -5.45      8.62 o 
  19   3  10        6.26       10.05     10.04 o 
  20   3  10       12.19       23.55     10.83 o 
   0   4  10      117.05       96.93     16.73 o 
   1   4  10      531.78      523.40     26.77 o 
   2   4  10      723.63      726.56     34.51 o 
   3   4  10        9.32        7.09      5.15 o 
   4   4  10        0.84       -3.62      6.14 o 
   5   4  10      378.85      375.13     19.44 o 
   6   4  10      220.71      202.93     21.49 o 
   7   4  10        2.84       -1.93      9.30 o 
   8   4  10       47.10       26.29     12.37 o 
   9   4  10       20.36        7.99      7.03 o 
  10   4  10      115.77      107.42     11.98 o 
  11   4  10       14.19       10.08      7.04 o 
  12   4  10       17.07       26.46      8.14 o 
  13   4  10       26.30       29.64      9.80 o 
  14   4  10       39.39       66.07     14.81 o 
  15   4  10       37.61       41.55     12.48 o 
  16   4  10        1.34       -3.83      7.89 o 
  17   4  10        2.96        1.50      8.85 o 
  18   4  10        0.13       -5.31     10.65 o 
  19   4  10        2.56       15.19     11.89 o 
   1   5  10      122.87      124.69     14.49 o 
   2   5  10      217.81      199.53     17.73 o 
   3   5  10      185.70      192.95     27.75 o 
   4   5  10       26.54       32.96      8.27 o 
   5   5  10      125.82      124.73     11.17 o 
   6   5  10        1.88       -0.56      6.29 o 
   7   5  10      116.32      128.97     14.52 o 
   8   5  10        1.64        0.56      6.78 o 
   9   5  10        0.28        4.08      7.57 o 
  10   5  10       10.85       13.04      8.27 o 
  11   5  10        1.11        7.00     11.03 o 
  12   5  10        0.02        9.33      8.15 o 
  13   5  10        0.00        0.22      7.91 o 
  14   5  10        2.79        9.45      9.38 o 
  15   5  10       41.75       38.26      9.92 o 
  16   5  10       30.43       27.25     11.07 o 
  17   5  10       21.95       34.85     11.86 o 
  18   5  10        2.28        7.48     11.10 o 
   0   6  10        1.73       10.08     12.17 o 
   1   6  10        4.51        6.15      9.19 o 
   2   6  10       68.33       52.71     18.05 o 
   3   6  10        2.56        0.16      8.40 o 
   4   6  10       21.19       20.77      9.69 o 
   5   6  10       56.88       32.88     11.10 o 
   6   6  10       66.48       47.26     11.57 o 
   7   6  10       11.04        1.45      7.46 o 
   8   6  10       26.77       38.74      8.97 o 
   9   6  10       25.38       31.29      8.90 o 
  10   6  10       90.98       77.83     13.66 o 
  11   6  10        0.41        4.36      8.81 o 
  12   6  10       31.58       33.17     11.90 o 
  13   6  10       12.79        5.29     12.30 o 
  14   6  10       12.30       11.91     11.80 o 
  15   6  10       27.69        6.46     10.26 o 
  16   6  10       27.99       -0.71     10.89 o 
   1   7  10        0.18       11.68      9.81 o 
   2   7  10        1.20        1.28      9.24 o 
   3   7  10       10.25       21.23     10.90 o 
   4   7  10       10.76       -6.52      8.95 o 
   5   7  10       11.26       24.35     12.53 o 
   6   7  10        3.04       -6.08      9.66 o 
   7   7  10       10.84       12.55     19.39 o 
   8   7  10       13.00       21.30     13.85 o 
   9   7  10       17.72       11.95     18.24 o 
  10   7  10       14.64       11.76     11.62 o 
  11   7  10        7.25       11.72     12.42 o 
  12   7  10        2.98       14.95     12.99 o 
  13   7  10       23.04       24.76     13.89 o 
  14   7  10        5.13      -15.97     10.65 o 
   0   8  10       51.49       73.11     20.49 o 
   1   8  10        6.67       36.49     12.40 o 
   2   8  10       37.22       36.65     12.73 o 
   3   8  10        0.09       -3.82     10.38 o 
   4   8  10        9.23       11.22     11.32 o 
   5   8  10        5.28       26.59     12.45 o 
   6   8  10       10.23      -12.51     12.61 o 
   7   8  10        0.12       -6.83     12.78 o 
   8   8  10        4.32       -0.57     13.48 o 
   9   8  10        8.44       -6.84     12.76 o 
  10   8  10        0.15       -3.30     14.22 o 
  11   8  10       28.47        1.37     17.54 o 
   1   9  10        9.97       23.31     13.24 o 
   2   9  10        1.10       12.65     14.69 o 
   3   9  10      130.30      169.99     24.61 o 
   4   9  10        0.61       17.48     16.14 o 
   5   9  10      101.63       96.40     20.90 o 
   1   1  11        9.60        4.94      3.41 o 
   2   1  11       15.96       16.45      5.22 o 
   3   1  11        1.47        1.81      3.67 o 
   4   1  11       77.87       86.52      7.03 o 
   5   1  11       12.75       11.39      4.49 o 
   6   1  11       86.26       80.10      7.22 o 
   7   1  11       10.02        5.18      4.36 o 
   8   1  11      214.87      212.06     13.47 o 
   9   1  11     1134.96     1174.92     52.72 o 
  10   1  11       84.50       87.08     10.21 o 
  11   1  11      284.71      331.98     32.73 o 
  12   1  11      492.10      503.12     27.12 o 
  13   1  11       81.15       65.16     12.82 o 
  14   1  11      107.94      110.90     13.85 o 
  15   1  11        3.16       -8.09      7.33 o 
  16   1  11      253.97      256.89     23.17 o 
  17   1  11      172.70      183.98     18.89 o 
  18   1  11       19.41       12.08     10.14 o 
  19   1  11       27.05       35.62     12.81 o 
  20   1  11        2.95       10.62     11.39 o 
  21   1  11       26.03       20.77     12.20 o 
   0   2  11      113.38      111.15      9.95 o 
   1   2  11     1132.72     1161.25     43.11 o 
   2   2  11      154.75      171.80     10.00 o 
   3   2  11       76.16       74.73      7.20 o 
   4   2  11      167.50      150.74      9.47 o 
   5   2  11        5.11        1.47      5.17 o 
   6   2  11        0.08        0.27      6.23 o 
   7   2  11      146.34      147.62     10.80 o 
   8   2  11      133.23      138.09     11.47 o 
   9   2  11       57.40       50.78      7.67 o 
  10   2  11        9.07        5.82      6.12 o 
  11   2  11       82.65       95.28     11.22 o 
  12   2  11       87.20       76.13     10.73 o 
  13   2  11       17.86       18.39      8.96 o 
  14   2  11       74.60       51.78     11.46 o 
  15   2  11       20.26       31.99     10.71 o 
  16   2  11       23.04        6.57      8.51 o 
  17   2  11        2.95       -4.73      8.09 o 
  18   2  11        9.17        9.63      9.85 o 
  19   2  11       24.90        8.81     11.76 o 
  20   2  11        3.19        7.49     11.60 o 
   1   3  11      103.00       82.59      8.03 o 
   2   3  11       64.42       54.46      6.81 o 
   3   3  11      217.46      236.73     13.76 o 
   4   3  11      121.34      125.83      9.97 o 
   5   3  11        0.18       -0.72      5.26 o 
   6   3  11      168.47      169.18     12.12 o 
   7   3  11       81.72       72.61      8.43 o 
   8   3  11      289.28      312.45     17.34 o 
   9   3  11      114.98      104.28     10.51 o 
  10   3  11      299.19      293.85     24.16 o 
  11   3  11        4.14        3.73      7.15 o 
  12   3  11       43.21       31.35      8.98 o 
  13   3  11       41.06       41.23      8.90 o 
  14   3  11        0.00      -12.27      8.18 o 
  15   3  11       22.62       10.19      9.73 o 
  16   3  11       36.04       26.02      9.91 o 
  17   3  11        4.97       -5.59      8.51 o 
  18   3  11       12.41       16.24     10.35 o 
  19   3  11       25.86       32.45     11.35 o 
  20   3  11        8.75       -5.28     10.91 o 
   0   4  11      395.72      434.40     56.55 o 
   1   4  11        5.20        3.38      7.08 o 
   2   4  11        0.16        6.47      6.54 o 
   3   4  11     1036.76     1027.40     47.06 o 
   4   4  11      211.16      252.23     15.16 o 
   5   4  11      154.51      176.40     15.84 o 
   6   4  11      623.55      622.93     28.51 o 
   7   4  11       18.83       13.64      7.04 o 
   8   4  11       31.44       33.46     10.21 o 
   9   4  11       14.97       16.72      7.23 o 
  10   4  11       24.62        6.65      6.93 o 
  11   4  11        4.78       -0.20      9.23 o 
  12   4  11        4.75       17.63      8.38 o 
  13   4  11       11.09       14.71      9.90 o 
  14   4  11        1.09        2.65      8.61 o 
  15   4  11        2.52        7.64      9.24 o 
  16   4  11        3.22       -1.38      8.63 o 
  17   4  11        0.28        0.48      9.44 o 
  18   4  11        3.55       13.44     10.58 o 
  19   4  11        0.03        9.86     12.17 o 
   1   5  11      133.09      159.38     25.57 o 
   2   5  11       45.78       14.74      8.72 o 
   3   5  11        0.01        3.33      8.04 o 
   4   5  11      661.34      642.11     37.76 o 
   5   5  11      184.66      152.19     20.23 o 
   6   5  11      325.41      338.06     19.30 o 
   7   5  11      531.47      490.02     24.99 o 
   8   5  11      129.18      121.76     11.90 o 
   9   5  11        6.58        8.96      7.74 o 
  10   5  11       31.20       17.27      8.16 o 
  11   5  11        0.30      -11.46      7.64 o 
  12   5  11       54.38       54.07     10.86 o 
  13   5  11        0.11       14.10      9.75 o 
  14   5  11       38.87       34.33     11.73 o 
  15   5  11        0.68       -3.59      9.62 o 
  16   5  11       39.73       28.12     11.84 o 
  17   5  11        7.06        3.64     10.77 o 
   0   6  11       23.07       45.33     15.73 o 
   1   6  11        1.66       -2.01      8.87 o 
   2   6  11       19.74       18.61     14.63 o 
   3   6  11       11.12        2.80      8.77 o 
   4   6  11       50.01       45.13     11.34 o 
   5   6  11      220.31      243.36     29.81 o 
   6   6  11        3.22        5.75      9.27 o 
   7   6  11      382.23      377.27     58.93 o 
   8   6  11        8.42        7.83      8.83 o 
   9   6  11        0.14        8.51      8.29 o 
  10   6  11       16.43        9.35      8.41 o 
  11   6  11       11.64      -11.72      7.81 o 
  12   6  11       24.96       12.88     11.16 o 
  13   6  11        0.14        5.87     11.61 o 
  14   6  11        0.32       -3.50     12.40 o 
  15   6  11       17.24        0.83     12.70 o 
   1   7  11       24.78       42.08     11.71 o 
   2   7  11       58.47       49.09     12.10 o 
   3   7  11       18.18       22.72     11.32 o 
   4   7  11       57.37       41.34     12.22 o 
   5   7  11        1.96        4.48     10.65 o 
   6   7  11       26.36       20.64     11.81 o 
   7   7  11       19.83       29.45     12.44 o 
   8   7  11        4.12       17.58     11.40 o 
   9   7  11       40.90       29.66     12.65 o 
  10   7  11       15.62        8.15     13.40 o 
  11   7  11        0.02       -4.13     12.94 o 
  12   7  11        1.08        6.99     10.75 o 
  13   7  11        4.77       10.62     12.69 o 
   0   8  11        0.33       -9.44     15.31 o 
   1   8  11       33.42       51.60     14.25 o 
   2   8  11        9.32       23.61     12.66 o 
   3   8  11       17.95       14.23     13.45 o 
   4   8  11       10.53       16.36     12.36 o 
   5   8  11       12.10       33.10     13.20 o 
   6   8  11        4.06       -5.51     11.51 o 
   7   8  11        8.14      -10.02     17.80 o 
   8   8  11       23.26       28.78     16.12 o 
   9   8  11        1.01        7.58     14.62 o 
   1   9  11       13.74        8.42     13.64 o 
   0   0  12     1185.54     1150.52     80.19 o 
   1   0  12      707.17      705.84     36.42 o 
   2   0  12        0.03       -4.14      5.08 o 
   3   0  12      821.14      885.58     44.22 o 
   4   0  12       21.20       27.18      7.36 o 
   5   0  12        0.16        3.25      7.56 o 
   6   0  12      125.90      121.11     13.89 o 
   7   0  12      125.71      142.49     15.15 o 
   8   0  12      284.65      268.77     42.75 o 
   9   0  12       38.25       47.46     18.50 o 
  10   0  12       16.31       18.56      9.67 o 
  11   0  12     1045.34     1050.55     77.39 o 
  12   0  12      221.65      249.14     28.34 o 
  13   0  12      215.60      144.45     22.39 o 
  14   0  12      130.49      142.17     33.58 o 
  15   0  12      114.15      107.48     28.35 o 
  16   0  12       51.52       92.32     20.27 o 
  17   0  12       12.90       17.30     14.56 o 
  18   0  12        0.01       11.12     15.33 o 
  19   0  12      166.89      190.03     37.70 o 
  20   0  12       25.73       -4.82     15.06 o 
   1   1  12        0.03       -3.63      3.46 o 
   2   1  12      410.45      443.49     19.03 o 
   3   1  12        0.17       -1.19      4.54 o 
   4   1  12      247.61      257.67     13.17 o 
   5   1  12        5.29        9.85      4.75 o 
   6   1  12        8.16        8.45      5.22 o 
   7   1  12        9.87        8.78      5.13 o 
   8   1  12        1.66       -8.51      5.67 o 
   9   1  12      157.22      169.71     17.18 o 
  10   1  12       44.80       58.51      9.31 o 
  11   1  12       11.76        7.58      9.47 o 
  12   1  12        7.99       -1.07      9.33 o 
  13   1  12       22.18       28.32      8.74 o 
  14   1  12        0.69       14.12      8.66 o 
  15   1  12        2.61        1.36      9.62 o 
  16   1  12        1.03        2.39      9.45 o 
  17   1  12        0.22       -3.95      9.01 o 
  18   1  12        0.02       -8.96     10.04 o 
  19   1  12        2.01        7.80     11.62 o 
  20   1  12        2.85       11.36     11.76 o 
   0   2  12      124.84      132.00     24.74 o 
   1   2  12        2.51        7.86      4.47 o 
   2   2  12      268.58      263.26     13.32 o 
   3   2  12       13.42        8.66      4.78 o 
   4   2  12       22.30       25.11      6.08 o 
   5   2  12      219.60      233.91     13.85 o 
   6   2  12        8.25        5.74      5.52 o 
   7   2  12       80.77       97.12     12.63 o 
   8   2  12       38.10       37.71      7.56 o 
   9   2  12      253.19      284.41     16.66 o 
  10   2  12      640.85      526.52     42.17 o 
  11   2  12       21.31       32.43      8.62 o 
  12   2  12       86.05       88.49     11.54 o 
  13   2  12        0.54      -12.23      9.48 o 
  14   2  12       11.28       17.90      8.76 o 
  15   2  12        0.25        9.11      9.52 o 
  16   2  12       52.54       35.66     10.29 o 
  17   2  12        2.19      -10.28     16.14 o 
  18   2  12        0.01        9.38     10.90 o 
  19   2  12       11.52       28.21     12.35 o 
  20   2  12        6.26        8.56     19.39 o 
   1   3  12      313.74      260.39     16.52 o 
   2   3  12       28.31       34.46      7.61 o 
   3   3  12      317.23      315.79     23.42 o 
   4   3  12      232.53      211.91     13.39 o 
   5   3  12       20.18       11.14      6.14 o 
   6   3  12        4.06       -1.39      5.99 o 
   7   3  12       16.79        9.88      6.42 o 
   8   3  12       27.94       20.21      7.11 o 
   9   3  12        8.42       13.75      6.82 o 
  10   3  12       13.76       23.28      8.64 o 
  11   3  12       10.99       21.34      7.50 o 
  12   3  12        3.75       -9.98      6.65 o 
  13   3  12        5.92       -3.20      7.78 o 
  14   3  12       48.11       48.47     11.11 o 
  15   3  12        2.94        8.63      9.98 o 
  16   3  12        0.23       -2.73     10.01 o 
  17   3  12        1.49        8.65     10.11 o 
  18   3  12        0.62       27.41     10.69 o 
  19   3  12        2.96        8.41     11.26 o 
   0   4  12      469.68      448.36     40.51 o 
   1   4  12      189.01      190.62     24.16 o 
   2   4  12       70.07       46.99     10.13 o 
   3   4  12      353.58      348.38     21.08 o 
   4   4  12      234.52      232.87     16.58 o 
   5   4  12      336.94      363.74     21.14 o 
   6   4  12      134.26      139.50     11.73 o 
   7   4  12       13.32        6.28      6.72 o 
   8   4  12        2.05       -3.79      6.39 o 
   9   4  12      144.20       93.51     12.33 o 
  10   4  12        9.86       -5.30      7.12 o 
  11   4  12       28.15       10.35      7.87 o 
  12   4  12       16.32       20.84      8.29 o 
  13   4  12       49.32       46.32     11.24 o 
  14   4  12        3.65       14.41      9.33 o 
  15   4  12        7.64       -4.41     10.12 o 
  16   4  12        1.71       -5.52     10.59 o 
  17   4  12        0.23       -6.06      9.53 o 
  18   4  12        0.60        4.77     10.48 o 
   1   5  12      115.09       93.95     13.43 o 
   2   5  12        9.74        4.28      8.70 o 
   3   5  12       19.63       -2.54      7.95 o 
   4   5  12        4.08       27.13      9.43 o 
   5   5  12       52.85       79.58     21.63 o 
   6   5  12      132.42      124.75     12.95 o 
   7   5  12        9.66        7.49      8.13 o 
   8   5  12       18.61       16.81      8.06 o 
   9   5  12        2.60       -3.13      7.23 o 
  10   5  12        2.36       -2.33      7.78 o 
  11   5  12       32.69       22.87      8.93 o 
  12   5  12       33.84       40.75     10.26 o 
  13   5  12        5.55        9.19      8.67 o 
  14   5  12       11.38        2.47     10.21 o 
  15   5  12        3.65       -2.99     10.96 o 
  16   5  12       53.44       81.03     13.85 o 
   0   6  12       18.41        9.35     12.85 o 
   1   6  12       24.87       21.71     12.62 o 
   2   6  12       55.93       43.28     11.32 o 
   3   6  12       15.89       10.37     11.93 o 
   4   6  12        1.11        9.95      9.94 o 
   5   6  12       27.50       28.92     11.32 o 
   6   6  12       16.63       25.45     10.66 o 
   7   6  12      100.76       87.04     14.78 o 
   8   6  12        0.17       -8.41     10.09 o 
   9   6  12        9.40       18.80      9.82 o 
  10   6  12        0.32        0.82      9.42 o 
  11   6  12       26.85       43.68     12.47 o 
  12   6  12        7.18        1.35      9.16 o 
  13   6  12        0.63        5.44      9.27 o 
  14   6  12        0.06       -2.03     11.38 o 
  15   6  12       12.01       22.50     15.03 o 
   1   7  12        0.03       16.20     14.21 o 
   2   7  12       41.73       31.22     11.69 o 
   3   7  12        9.05       22.87     11.78 o 
   4   7  12        1.73        2.17     12.54 o 
   5   7  12       62.73       68.32     20.12 o 
   6   7  12       12.49        4.32     12.15 o 
   7   7  12       89.43       68.32     20.90 o 
   8   7  12        9.09        9.74     12.03 o 
   9   7  12       12.23       15.86     17.92 o 
  10   7  12       16.42       22.87     12.88 o 
  11   7  12        0.67        2.45     14.24 o 
  12   7  12       13.88        9.65     14.18 o 
   0   8  12       16.68       23.71     20.75 o 
   1   8  12        5.10       -5.91     11.49 o 
   2   8  12        2.22       18.28     12.85 o 
   3   8  12       90.15      129.62     26.40 o 
   4   8  12        9.11       -1.35     12.14 o 
   5   8  12        5.81       12.29     12.57 o 
   6   8  12        5.07       16.53     13.66 o 
   7   8  12        0.13        0.95     17.55 o 
   8   8  12       14.19       15.58     18.21 o 
   1   1  13      412.35      402.45     23.83 o 
   2   1  13       51.46       53.11     10.58 o 
   3   1  13      223.88      252.97     14.68 o 
   4   1  13        0.39       -1.41      4.59 o 
   5   1  13        2.11        1.55      4.98 o 
   6   1  13       16.12        4.23      7.20 o 
   7   1  13        0.89        3.22      6.31 o 
   8   1  13      260.71      288.75     20.19 o 
   9   1  13      125.01      125.32     16.94 o 
  10   1  13      158.97      184.85     14.92 o 
  11   1  13       22.65       37.99      8.91 o 
  12   1  13       30.50       -3.00      7.87 o 
  13   1  13        0.21       -1.49      9.30 o 
  14   1  13       43.03       18.95     10.33 o 
  15   1  13        0.07      -12.01      8.00 o 
  16   1  13       18.96       31.91     11.02 o 
  17   1  13        8.75        1.43     10.09 o 
  18   1  13        1.53        9.12     10.79 o 
  19   1  13       21.66       23.40     12.08 o 
   0   2  13     2119.78     2117.69    116.98 o 
   1   2  13      175.67      195.60     18.42 o 
   2   2  13      269.51      276.08     14.17 o 
   3   2  13        3.67       -5.53      4.72 o 
   4   2  13        8.30       -2.42      5.13 o 
   5   2  13       21.43       30.66      8.19 o 
   6   2  13        1.16        2.64      5.78 o 
   7   2  13      204.50      191.09     13.21 o 
   8   2  13      176.63      192.49     17.12 o 
   9   2  13        1.84        3.77      7.19 o 
  10   2  13        8.27       11.38     10.36 o 
  11   2  13      249.38      234.24     17.35 o 
  12   2  13      220.38      221.03     17.27 o 
  13   2  13        1.42        5.17     10.70 o 
  14   2  13       98.44       84.13     11.93 o 
  15   2  13        0.11        9.31     16.64 o 
  16   2  13        1.98        5.74     11.66 o 
  17   2  13        0.03       27.57     12.07 o 
  18   2  13       30.21       33.68     13.08 o 
  19   2  13        0.80        6.78     11.61 o 
   1   3  13      112.48      113.80     11.61 o 
   2   3  13      258.56      296.64     18.75 o 
   3   3  13       41.96       41.80      8.48 o 
   4   3  13      461.00      497.67     26.66 o 
   5   3  13      116.55      101.70     10.06 o 
   6   3  13        3.49       -4.15      6.03 o 
   7   3  13       17.18        2.10      6.61 o 
   8   3  13       65.82       53.08      8.77 o 
   9   3  13      391.14      385.88     21.13 o 
  10   3  13       15.67       13.17      7.71 o 
  11   3  13       31.22       29.05      8.93 o 
  12   3  13        0.92       14.69      8.39 o 
  13   3  13       10.13       23.55      9.39 o 
  14   3  13        6.74        4.82      8.53 o 
  15   3  13        2.64       10.61     12.30 o 
  16   3  13        2.93      -11.19     10.33 o 
  17   3  13        1.53        0.07      9.89 o 
  18   3  13        0.09       16.88     12.33 o 
   0   4  13      121.41       92.35     21.70 o 
   1   4  13       12.45        6.18      8.70 o 
   2   4  13        3.01        4.65      8.29 o 
   3   4  13       96.66       93.61     17.70 o 
   4   4  13      237.02      254.92     17.89 o 
   5   4  13      119.54      126.06     12.89 o 
   6   4  13      160.22      184.63     15.34 o 
   7   4  13        0.11       -3.91      6.61 o 
   8   4  13      123.91      129.05     12.26 o 
   9   4  13       11.50       -8.59      6.92 o 
  10   4  13       65.28       77.07     10.82 o 
  11   4  13        4.48        8.50      8.16 o 
  12   4  13       22.16       22.42      9.03 o 
  13   4  13        4.12       10.57      9.28 o 
  14   4  13       13.63       15.16     10.21 o 
  15   4  13        0.23       -8.97     10.13 o 
  16   4  13       12.97       -0.65     10.83 o 
  17   4  13        0.09       21.83     11.31 o 
   1   5  13       59.87       26.38     10.20 o 
   2   5  13       89.69       75.68     13.03 o 
   3   5  13       37.19       19.05     17.56 o 
   4   5  13      220.61      211.01     20.07 o 
   5   5  13       55.70       42.86     11.52 o 
   6   5  13      124.17      148.24     19.98 o 
   7   5  13       26.60       35.52      9.85 o 
   8   5  13       83.17       58.44     11.45 o 
   9   5  13        6.20        7.65      9.11 o 
  10   5  13       10.81       10.40      8.57 o 
  11   5  13       24.58       34.04     10.18 o 
  12   5  13       11.77       15.98      9.34 o 
  13   5  13       10.26       -1.78      8.98 o 
  14   5  13        0.11        8.76      9.61 o 
  15   5  13        0.07        9.04     11.76 o 
  16   5  13       10.08       24.42     14.40 o 
   0   6  13        5.71        7.19     14.76 o 
   1   6  13       23.27        3.69     11.57 o 
   2   6  13        0.11        5.10      9.92 o 
   3   6  13       41.71       58.05     22.73 o 
   4   6  13      107.16      121.13     15.84 o 
   5   6  13       24.94       28.22     11.53 o 
   6   6  13      211.06      241.11     43.85 o 
   7   6  13       11.04       24.20     11.47 o 
   8   6  13       33.72       24.76     12.58 o 
   9   6  13       33.51       13.10     11.67 o 
  10   6  13        0.97      -13.06     10.93 o 
  11   6  13        4.96        6.29     10.30 o 
  12   6  13        3.56        8.90     10.35 o 
  13   6  13        8.91       12.13     10.32 o 
   1   7  13        8.54        5.07     10.75 o 
   2   7  13        3.19        6.16     10.97 o 
   3   7  13        1.79        5.32     15.91 o 
   4   7  13       43.70       51.89     13.58 o 
   5   7  13       41.49       34.61     17.56 o 
   6   7  13       19.43       26.47     13.44 o 
   7   7  13      139.99      169.17     20.48 o 
   8   7  13       15.43       38.92     13.82 o 
   9   7  13        2.45       -1.79     12.30 o 
  10   7  13        0.42        7.15     12.25 o 
  11   7  13        2.35       24.63     15.30 o 
   0   8  13       25.16       34.66     19.82 o 
   1   8  13       14.61       43.85     13.53 o 
   2   8  13        0.41       15.31     12.66 o 
   3   8  13       15.74       28.44     14.10 o 
   4   8  13        1.03        9.83     16.64 o 
   5   8  13        0.47        5.21     12.42 o 
   6   8  13        1.01       13.45     13.48 o 
   0   0  14       21.04       23.53     16.63 o 
   1   0  14      192.13      205.95     15.55 o 
   2   0  14       36.68       24.15      9.05 o 
   3   0  14      100.61      102.16     17.59 o 
   4   0  14      146.91      180.73     17.65 o 
   5   0  14       33.15       33.21     19.20 o 
   6   0  14        3.42      -12.92     10.51 o 
   7   0  14      179.67      165.71     17.59 o 
   8   0  14      299.61      299.61     24.82 o 
   9   0  14      520.54      557.94     47.60 o 
  10   0  14        0.00       -1.73     11.71 o 
  11   0  14       42.25       59.85     17.76 o 
  12   0  14      252.44      230.58     52.59 o 
  13   0  14       20.86       65.85     18.90 o 
  14   0  14        9.14       15.70     19.01 o 
  15   0  14        4.30      -17.39     12.42 o 
  16   0  14       54.60       53.15     18.90 o 
  17   0  14       10.18       19.46     15.33 o 
  18   0  14       21.07       -1.19     15.99 o 
  19   0  14       27.29       14.92     16.31 o 
   1   1  14       42.77       56.88      6.98 o 
   2   1  14        0.48        5.45      5.08 o 
   3   1  14        3.31       -4.33      5.02 o 
   4   1  14      137.21      142.03     10.26 o 
   5   1  14       29.53       40.15      7.57 o 
   6   1  14        3.17        2.18      9.25 o 
   7   1  14      178.30      175.24     14.30 o 
   8   1  14        3.42       -4.87      6.68 o 
   9   1  14      559.36      469.44     31.60 o 
  10   1  14       28.68       27.09      8.41 o 
  11   1  14        0.42       -3.50      9.34 o 
  12   1  14        1.10       -2.62      8.36 o 
  13   1  14       36.25       20.37     10.51 o 
  14   1  14        0.41      -13.28      8.86 o 
  15   1  14        4.52       12.68     10.97 o 
  16   1  14        0.41       -3.54     13.76 o 
  17   1  14       32.04       34.58     12.14 o 
  18   1  14        5.17        5.33     11.96 o 
   0   2  14       29.60       35.16     10.56 o 
   1   2  14      100.13      123.13     10.67 o 
   2   2  14       13.18        7.93      6.15 o 
   3   2  14        2.08        7.17      6.63 o 
   4   2  14        2.84        4.92      6.05 o 
   5   2  14        2.25        2.20      6.02 o 
   6   2  14       42.02       39.97      7.88 o 
   7   2  14       20.86       -1.53      7.00 o 
   8   2  14       19.16       23.05      8.39 o 
   9   2  14      119.55      103.59     12.06 o 
  10   2  14        1.89       -0.04      7.99 o 
  11   2  14      393.09      410.82     24.77 o 
  12   2  14       10.26       26.26      9.63 o 
  13   2  14       82.89       80.34     11.89 o 
  14   2  14        6.54        7.49      8.83 o 
  15   2  14        0.72       -7.91      9.59 o 
  16   2  14       13.42        8.99     11.59 o 
  17   2  14       14.11       28.82     12.72 o 
  18   2  14        9.46       10.11     13.54 o 
   1   3  14       81.46       99.76     12.95 o 
   2   3  14      170.42      164.24     22.22 o 
   3   3  14       18.93       18.32      7.77 o 
   4   3  14        0.06        7.54      7.36 o 
   5   3  14       51.33       49.88      9.42 o 
   6   3  14       62.85       56.94      8.61 o 
   7   3  14      201.02      218.76     15.02 o 
   8   3  14       54.11       52.54      9.30 o 
   9   3  14        6.61       -5.47      7.70 o 
  10   3  14       23.52       26.38     10.24 o 
  11   3  14        2.34       13.36      8.71 o 
  12   3  14        0.01       -7.53      8.20 o 
  13   3  14        1.12        3.64      8.81 o 
  14   3  14       22.34       22.23     10.33 o 
  15   3  14        3.96       10.29     10.16 o 
  16   3  14        0.05       15.44     12.05 o 
  17   3  14       11.29        9.90     13.31 o 
   0   4  14        5.13        6.05     12.56 o 
   1   4  14       16.34        8.58      8.42 o 
   2   4  14       70.77       54.87     11.59 o 
   3   4  14        2.95       -7.80      8.48 o 
   4   4  14       53.80       48.81     11.65 o 
   5   4  14        4.98        0.09      7.44 o 
   6   4  14      144.67      130.37     13.58 o 
   7   4  14        8.54       -6.14      7.44 o 
   8   4  14        1.20       -4.61      7.29 o 
   9   4  14       21.90       14.25      8.43 o 
  10   4  14        3.60        5.91      7.99 o 
  11   4  14        1.19       -6.09      7.37 o 
  12   4  14        7.22        0.77      8.92 o 
  13   4  14       62.50       66.87     12.96 o 
  14   4  14        2.71       -8.00     14.15 o 
  15   4  14        0.45        5.53     10.70 o 
  16   4  14        3.22        1.66     11.00 o 
   1   5  14       15.89       15.02     14.00 o 
   2   5  14        0.43       -0.27      8.72 o 
   3   5  14        0.31       -3.19      8.72 o 
   4   5  14       25.80       12.10      9.86 o 
   5   5  14       42.14       30.98     14.95 o 
   6   5  14        1.66        3.42      9.31 o 
   7   5  14        4.99        9.15     10.05 o 
   8   5  14       19.65        5.48      8.91 o 
   9   5  14       14.01        2.71      8.98 o 
  10   5  14        5.97        3.52      9.53 o 
  11   5  14        7.42       18.81      9.20 o 
  12   5  14       22.58        9.72     10.00 o 
  13   5  14        8.43       11.72      9.70 o 
  14   5  14        3.45       31.83     14.11 o 
   0   6  14      152.91      220.05     38.33 o 
   1   6  14        8.17       -0.83      9.74 o 
   2   6  14        0.53       -2.24      9.51 o 
   3   6  14       32.69       35.08     11.96 o 
   4   6  14        3.48        3.53     10.31 o 
   5   6  14      101.54      101.13     16.09 o 
   6   6  14        4.83        6.70     10.49 o 
   7   6  14       20.43       43.14     13.32 o 
   8   6  14       20.50       44.54     16.92 o 
   9   6  14       17.29       -8.66     11.87 o 
  10   6  14        2.52        8.05     11.77 o 
  11   6  14        3.74        9.43     12.45 o 
  12   6  14       15.66       12.14     14.02 o 
   1   7  14       18.88       43.19     22.08 o 
   2   7  14       74.22       81.07     15.39 o 
   3   7  14       39.66       12.73     16.48 o 
   4   7  14       16.86       46.31     15.45 o 
   5   7  14       11.81       16.60     12.39 o 
   6   7  14       10.99       10.95     12.42 o 
   7   7  14        1.26        2.24     12.50 o 
   8   7  14        8.50       22.72     13.45 o 
   9   7  14       12.96       17.97     12.73 o 
   0   8  14       39.91       81.61     22.61 o 
   1   8  14       38.48       27.88     14.01 o 
   2   8  14       24.44       46.68     15.17 o 
   1   1  15       43.17       46.57      7.87 o 
   2   1  15        2.74        3.48      6.10 o 
   3   1  15        0.11        6.57      6.29 o 
   4   1  15      121.50      133.89     16.04 o 
   5   1  15        8.08        0.91      8.89 o 
   6   1  15        2.37        2.03      7.10 o 
   7   1  15       89.16      109.53     13.93 o 
   8   1  15       42.56       47.40     13.90 o 
   9   1  15        0.01       -5.81      7.87 o 
  10   1  15       40.76       29.99      9.52 o 
  11   1  15       54.74       65.70     12.55 o 
  12   1  15       71.91       64.41     18.09 o 
  13   1  15       28.28       24.10     10.48 o 
  14   1  15        0.00      -13.92      9.28 o 
  15   1  15        0.97        1.12     10.99 o 
  16   1  15        0.07      -11.70     10.30 o 
  17   1  15       10.27        3.93     11.27 o 
   0   2  15        2.78        1.08     12.51 o 
   1   2  15      243.66      252.98     19.65 o 
   2   2  15        0.09       -3.60      7.18 o 
   3   2  15      171.38      157.82     13.96 o 
   4   2  15       80.32       64.92     18.18 o 
   5   2  15        2.39        6.09      7.38 o 
   6   2  15      163.14      185.40     15.22 o 
   7   2  15       26.76       33.21     15.97 o 
   8   2  15        3.56       19.17      8.43 o 
   9   2  15       17.24       23.21      8.56 o 
  10   2  15        1.05       -4.96      8.06 o 
  11   2  15       89.68       84.51     15.94 o 
  12   2  15        0.00       14.81      9.16 o 
  13   2  15       39.26       31.71     10.49 o 
  14   2  15        0.01      -11.27      9.78 o 
  15   2  15       37.79       35.74     12.71 o 
  16   2  15        4.11        7.35     13.14 o 
  17   2  15        5.45        8.27     12.06 o 
   1   3  15       57.55       51.85     17.21 o 
   2   3  15       17.84        3.93      9.00 o 
   3   3  15       40.87       38.73      9.31 o 
   4   3  15        0.02       -5.76      7.19 o 
   5   3  15        6.95       -8.22      7.30 o 
   6   3  15       36.79       61.04     10.16 o 
   7   3  15      214.03      228.61     15.84 o 
   8   3  15       27.61       36.52      9.70 o 
   9   3  15       81.70      110.54     12.68 o 
  10   3  15       20.76       16.86      9.32 o 
  11   3  15        1.79        4.75     10.77 o 
  12   3  15        5.03       19.20     13.79 o 
  13   3  15        0.96       -7.53      9.08 o 
  14   3  15       10.66        5.56      9.81 o 
  15   3  15       10.21        8.79     11.49 o 
  16   3  15        4.33        7.54     12.06 o 
   0   4  15      245.30      315.79     34.82 o 
   1   4  15       60.02       44.48     12.48 o 
   2   4  15      192.06      154.41     16.69 o 
   3   4  15        3.82       -8.06      8.70 o 
   4   4  15        0.43       -1.90      9.04 o 
   5   4  15       14.92        2.07      9.67 o 
   6   4  15       28.07       19.04      9.33 o 
   7   4  15        0.05        5.07      8.05 o 
   8   4  15       12.09       13.43      9.25 o 
   9   4  15      128.51      113.48     13.92 o 
  10   4  15       23.13       41.62     11.27 o 
  11   4  15       40.34       34.97     10.80 o 
  12   4  15        1.31        2.45      9.94 o 
  13   4  15       13.40        4.05     10.12 o 
  14   4  15        1.65        3.38      9.90 o 
  15   4  15       27.86       25.22     12.08 o 
   1   5  15        0.75        2.26     10.65 o 
   2   5  15        1.79      -13.51      9.01 o 
   3   5  15      101.04      108.70     15.83 o 
   4   5  15       14.12       14.59     10.54 o 
   5   5  15       10.42       10.23     12.59 o 
   6   5  15       26.41       38.71     12.27 o 
   7   5  15        1.47        9.25     10.67 o 
   8   5  15       47.66       52.20     14.77 o 
   9   5  15       79.91       48.00     20.39 o 
  10   5  15        9.75       10.22     10.11 o 
  11   5  15        4.85        0.85     10.60 o 
  12   5  15        2.31        4.76     11.62 o 
  13   5  15        4.22       17.24     10.45 o 
   0   6  15       17.24       38.68     19.80 o 
   1   6  15       19.64       34.64     12.30 o 
   2   6  15        6.57       -9.94     10.10 o 
   3   6  15        0.00        4.97     10.95 o 
   4   6  15        6.74       -1.91     10.93 o 
   5   6  15        0.36        7.24     11.47 o 
   6   6  15       12.97       25.15     22.27 o 
   7   6  15       83.60       88.38     15.70 o 
   8   6  15       11.65       12.67     12.50 o 
   9   6  15       61.62       64.38     15.25 o 
  10   6  15        0.77       -7.78     11.82 o 
  11   6  15        1.38      -13.70     12.10 o 
   1   7  15        6.79       -3.96     11.83 o 
   2   7  15        0.72       35.83     13.47 o 
   3   7  15        5.39        7.64     12.22 o 
   4   7  15       21.23       12.11     26.29 o 
   5   7  15       46.13       42.19     18.35 o 
   6   7  15       23.44       28.39     13.28 o 
   7   7  15        3.45        2.86     12.44 o 
   0   0  16       10.71       16.47     19.32 o 
   1   0  16       40.81       41.05     14.74 o 
   2   0  16        9.30        6.20     10.11 o 
   3   0  16       12.36        9.81     14.33 o 
   4   0  16       96.76      147.73     24.74 o 
   5   0  16       10.82        1.92     10.14 o 
   6   0  16      465.34      462.02     33.96 o 
   7   0  16      191.62      178.09     24.27 o 
   8   0  16       10.29       52.54     26.77 o 
   9   0  16      258.24      218.63     27.64 o 
  10   0  16      106.81      129.79     23.04 o 
  11   0  16       22.55       -9.53     14.41 o 
  12   0  16       31.71       35.60     19.01 o 
  13   0  16        2.37       -4.31     14.44 o 
  14   0  16        0.17       -9.69     15.12 o 
  15   0  16        9.84       20.72     22.18 o 
  16   0  16        5.36      -21.10     15.41 o 
   1   1  16       26.41       33.62      7.89 o 
   2   1  16      150.24      164.23     15.88 o 
   3   1  16      124.35      117.57     12.64 o 
   4   1  16        5.70        8.52      9.66 o 
   5   1  16      443.10      523.31     28.81 o 
   6   1  16       64.64       64.07     16.56 o 
   7   1  16       76.25       80.14     11.43 o 
   8   1  16       18.06        6.88     10.41 o 
   9   1  16       43.25       33.75     10.17 o 
  10   1  16        1.55        8.83      9.86 o 
  11   1  16        0.00       21.21     10.71 o 
  12   1  16        0.97       14.28     10.82 o 
  13   1  16        3.45       -4.41      9.74 o 
  14   1  16       11.16        6.99     10.89 o 
  15   1  16        0.42       -4.17     10.85 o 
  16   1  16       23.60       13.17     19.26 o 
   0   2  16        8.31        9.26     10.52 o 
   1   2  16       86.57       65.21     11.15 o 
   2   2  16       11.75       14.12      8.29 o 
   3   2  16       49.37       40.21      9.80 o 
   4   2  16      139.62      154.45     16.39 o 
   5   2  16       21.23       20.37     10.09 o 
   6   2  16       59.61       45.69     10.31 o 
   7   2  16        6.97       11.55      8.61 o 
   8   2  16        9.30       26.50      9.54 o 
   9   2  16        1.65       19.64      9.18 o 
  10   2  16       72.45       93.86     12.99 o 
  11   2  16        6.34        1.82      9.19 o 
  12   2  16       11.35       15.60     13.72 o 
  13   2  16        3.59       13.90     11.06 o 
  14   2  16        0.80      -12.07     10.58 o 
  15   2  16        8.65        6.82     11.36 o 
  16   2  16        9.30       -4.06     11.58 o 
   1   3  16       33.51       10.18      9.87 o 
   2   3  16      292.28      311.47     23.67 o 
   3   3  16       12.94       24.54      9.12 o 
   4   3  16      131.75      133.92     14.39 o 
   5   3  16       28.31       17.07      9.15 o 
   6   3  16        5.19       17.10     13.95 o 
   7   3  16      161.63      208.48     19.79 o 
   8   3  16        4.45       15.57     10.67 o 
   9   3  16      167.75      161.21     16.82 o 
  10   3  16        3.99        4.32      8.95 o 
  11   3  16       26.11       25.61     14.89 o 
  12   3  16       15.16       18.74      9.95 o 
  13   3  16        4.81        9.69     10.34 o 
  14   3  16        0.00        0.74      9.79 o 
  15   3  16       28.38       48.52     14.09 o 
   0   4  16        7.85       20.20     32.47 o 
   1   4  16       15.78       21.86     10.82 o 
   2   4  16       13.53       18.61     10.52 o 
   3   4  16       12.01       28.91     11.29 o 
   4   4  16        8.09        2.81      9.92 o 
   5   4  16       42.77       35.22     11.33 o 
   6   4  16        1.77        2.15     10.51 o 
   7   4  16       33.18       28.84     10.40 o 
   8   4  16       33.58       34.91     10.37 o 
   9   4  16        0.02       19.24     11.06 o 
  10   4  16        0.33       12.99     11.27 o 
  11   4  16       80.28       55.13     16.23 o 
  12   4  16        1.31      -10.40     10.23 o 
  13   4  16        0.13       13.77     10.44 o 
  14   4  16        2.81       17.44     11.43 o 
   1   5  16        0.05       -0.70     10.20 o 
   2   5  16        0.32      -11.31     11.29 o 
   3   5  16       24.68       -3.56     10.00 o 
   4   5  16       10.72       -6.66     10.64 o 
   5   5  16        3.44        4.41     10.96 o 
   6   5  16       12.50       22.77     12.48 o 
   7   5  16       60.97       98.75     19.82 o 
   8   5  16        0.04        2.23     11.57 o 
   9   5  16        0.89        1.18     11.51 o 
  10   5  16        0.82        5.18     18.02 o 
  11   5  16        0.78       -1.81     11.88 o 
  12   5  16        3.67       12.83     12.50 o 
   0   6  16       34.12       29.61     18.59 o 
   1   6  16        9.94       20.59     12.42 o 
   2   6  16       50.97       32.76     17.37 o 
   3   6  16        0.03       -8.44     10.60 o 
   4   6  16       11.56        8.63     12.17 o 
   5   6  16        1.58        6.12     12.26 o 
   6   6  16        0.24       14.20     12.74 o 
   7   6  16        0.07       -9.88     11.89 o 
   8   6  16        1.96       -7.82     11.69 o 
   9   6  16       20.98       19.20     13.24 o 
   1   7  16        2.08       16.08     13.42 o 
   2   7  16       14.52       28.38     13.69 o 
   3   7  16        3.36       18.00     13.52 o 
   1   1  17      140.79      137.52     14.23 o 
   2   1  17       11.77       15.02     11.52 o 
   3   1  17      109.87       92.63     13.99 o 
   4   1  17       79.84      101.14     14.34 o 
   5   1  17       56.27      105.55     14.49 o 
   6   1  17        0.69        8.91      8.50 o 
   7   1  17       27.08       48.36     11.84 o 
   8   1  17       67.02       57.59     11.42 o 
   9   1  17       60.66       61.47     13.36 o 
  10   1  17      108.23       91.17     15.55 o 
  11   1  17        6.32        8.03     10.85 o 
  12   1  17        2.37       -0.47     10.69 o 
  13   1  17        2.69       -3.68     11.93 o 
  14   1  17        4.15       -5.82     10.93 o 
  15   1  17       10.81       21.84     12.51 o 
   0   2  17       47.52       29.27     15.04 o 
   1   2  17        3.18        2.92      8.45 o 
   2   2  17        0.88       -6.70      7.77 o 
   3   2  17       28.47       23.01     11.08 o 
   4   2  17       91.07       73.08     13.47 o 
   5   2  17       22.05       42.30     12.01 o 
   6   2  17       23.25        9.17     10.03 o 
   7   2  17       46.86       36.06     13.58 o 
   8   2  17        3.71       -3.80      8.90 o 
   9   2  17       29.41       38.82     10.72 o 
  10   2  17        0.78       17.53      9.83 o 
  11   2  17        9.71       -6.26      9.32 o 
  12   2  17        1.60       -6.72     10.95 o 
  13   2  17        0.16      -11.77     10.34 o 
  14   2  17        5.81       -1.76     11.21 o 
  15   2  17        2.11       -6.95     14.91 o 
   1   3  17        0.93        1.78     10.18 o 
   2   3  17        6.30       17.50     10.38 o 
   3   3  17        0.37        3.76      9.87 o 
   4   3  17       15.98       13.26     10.61 o 
   5   3  17        7.24        4.12      9.99 o 
   6   3  17       71.25       52.90     23.18 o 
   7   3  17        0.03        0.88     10.26 o 
   8   3  17       19.83        9.31     10.43 o 
   9   3  17       12.99       12.15     10.85 o 
  10   3  17        1.97        0.61     11.12 o 
  11   3  17        8.18       25.64     10.79 o 
  12   3  17        4.98       13.91     10.56 o 
  13   3  17       14.57        2.71     11.06 o 
  14   3  17       22.36       38.12     12.06 o 
   0   4  17       88.23       71.90     44.67 o 
   1   4  17       10.31       24.83     11.55 o 
   2   4  17       31.62       44.31     12.81 o 
   3   4  17        0.22       -3.14     11.39 o 
   4   4  17        0.39        2.97     14.13 o 
   5   4  17       24.64       43.03     12.78 o 
   6   4  17        0.80        4.46     10.75 o 
   7   4  17        1.73      -11.24     11.73 o 
   8   4  17        0.00       -5.74     10.51 o 
   9   4  17        0.16        2.20     11.14 o 
  10   4  17       10.49       10.31     12.13 o 
  11   4  17       81.56      103.25     16.93 o 
  12   4  17        1.98        4.24     16.06 o 
   1   5  17        3.35      -15.01     10.01 o 
   2   5  17       10.90       28.28     12.26 o 
   3   5  17        8.20        4.43     11.87 o 
   4   5  17       16.87       -5.84     11.57 o 
   5   5  17        0.03        5.10     12.01 o 
   6   5  17       10.76       29.63     12.99 o 
   7   5  17        8.71       16.39     12.12 o 
   8   5  17        4.39        3.37     11.56 o 
   9   5  17       27.99       17.05     16.29 o 
  10   5  17        0.71       -5.15     16.33 o 
   0   6  17        0.01        6.31     41.02 o 
   1   6  17        1.51        7.72     13.21 o 
   2   6  17       17.42       35.35     14.34 o 
   3   6  17        0.05       -4.47     12.29 o 
   4   6  17        0.72       12.98     14.22 o 
   5   6  17       20.57       26.17     12.94 o 
   6   6  17       12.27        6.35     12.81 o 
   0   0  18        0.13       27.24     22.81 o 
   1   0  18       17.80       21.48     15.96 o 
   2   0  18       29.13       31.00     16.57 o 
   3   0  18      108.36      105.15     27.09 o 
   4   0  18      150.29      166.08     25.52 o 
   5   0  18        9.22       16.54     14.52 o 
   6   0  18      439.10      403.14     39.78 o 
   7   0  18        0.50       -5.50     13.55 o 
   8   0  18       20.93       10.46     16.02 o 
   9   0  18       46.12       64.92     18.70 o 
  10   0  18        0.67      -13.37     23.76 o 
  11   0  18       11.55       32.49     17.88 o 
  12   0  18        7.93       -2.32     15.92 o 
  13   0  18        2.21      -13.46     14.74 o 
  14   0  18       10.60       17.11     20.43 o 
   1   1  18        0.15       -4.92     10.19 o 
   2   1  18       39.37       59.43     19.43 o 
   3   1  18        0.03       -9.11      9.62 o 
   4   1  18       86.95      103.72     14.96 o 
   5   1  18       22.83       34.57     11.49 o 
   6   1  18       78.66       55.86     19.92 o 
   7   1  18      124.98      104.08     13.56 o 
   8   1  18       22.35       16.69     10.95 o 
   9   1  18       33.29       11.16     11.15 o 
  10   1  18        1.48       21.60     12.26 o 
  11   1  18        1.04        1.57     11.05 o 
  12   1  18        2.80        0.13     11.24 o 
  13   1  18        1.54       -4.11     11.04 o 
  14   1  18        1.73       -4.58     11.33 o 
   0   2  18       36.35       38.84     16.69 o 
   1   2  18        4.16        9.84     12.33 o 
   2   2  18       51.21       61.38     15.64 o 
   3   2  18       45.99       38.01     13.40 o 
   4   2  18       33.26       17.91     12.75 o 
   5   2  18        4.75       -4.35     10.46 o 
   6   2  18       19.67       19.09     11.36 o 
   7   2  18        0.16       26.08     13.76 o 
   8   2  18       24.14       32.51     12.45 o 
   9   2  18        3.36       -9.79     10.25 o 
  10   2  18       22.17        3.92     10.07 o 
  11   2  18        6.31       18.01     11.96 o 
  12   2  18       19.84       30.77     13.22 o 
  13   2  18        3.68       14.17     12.19 o 
   1   3  18        3.97       -8.48     10.16 o 
   2   3  18        0.13       -0.25     10.48 o 
   3   3  18        4.72      -16.97     11.32 o 
   4   3  18        0.62       -6.35     12.30 o 
   5   3  18        3.62        2.85     12.48 o 
   6   3  18        1.33       -2.47     10.86 o 
   7   3  18        5.58       20.49     14.08 o 
   8   3  18       27.70       27.93     13.08 o 
   9   3  18       49.05       61.38     14.61 o 
  10   3  18       17.86       26.35     12.80 o 
  11   3  18       32.26       28.25     13.05 o 
  12   3  18        3.85       14.84     12.66 o 
   0   4  18        0.10       -1.81     15.45 o 
   1   4  18       11.78       15.82     13.58 o 
   2   4  18       19.87       23.77     12.17 o 
   3   4  18        7.79       14.18     11.66 o 
   4   4  18        7.62        1.09     12.16 o 
   5   4  18        3.15       -6.88     12.29 o 
   6   4  18       42.98       32.66     15.27 o 
   7   4  18        0.96       14.84     14.06 o 
   8   4  18        2.92        4.21     13.98 o 
   9   4  18        1.83       15.19     13.01 o 
  10   4  18        1.76       -0.10     12.18 o 
   1   5  18        1.57       19.74     12.84 o 
   2   5  18        2.80        8.54     11.74 o 
   3   5  18       19.53       17.20     12.65 o 
   4   5  18       12.64       -9.69     11.81 o 
   5   5  18        0.78       14.44     12.55 o 
   6   5  18        6.02        1.76     12.23 o 
   7   5  18       11.76       19.91     12.68 o 
   0   6  18      114.28      114.68     25.08 o 
   1   6  18        3.10        2.06     12.82 o 
   1   1  19       14.10       25.30     14.35 o 
   2   1  19       11.30       19.72     14.37 o 
   3   1  19       39.04       63.13     19.28 o 
   4   1  19        3.43       -0.64     10.99 o 
   5   1  19       61.41      102.23     15.73 o 
   6   1  19       95.27      147.81     18.58 o 
   7   1  19        0.57        4.86     17.72 o 
   8   1  19        6.49       13.07     13.77 o 
   9   1  19        6.57        1.91     11.08 o 
  10   1  19        4.04       12.88     14.95 o 
  11   1  19       13.06       -3.16     11.85 o 
  12   1  19       13.08       -7.73     12.07 o 
   0   2  19       23.05       36.75     28.51 o 
   1   2  19       15.73       14.36     18.65 o 
   2   2  19        4.89       17.24     13.52 o 
   3   2  19       14.97       16.21     13.44 o 
   4   2  19        5.17       -3.31     13.31 o 
   5   2  19       54.27       78.08     17.42 o 
   6   2  19        1.80       -5.95     10.70 o 
   7   2  19        0.02        8.99     12.04 o 
   8   2  19        0.40       -1.56     11.45 o 
   9   2  19       63.39       94.39     16.87 o 
  10   2  19        1.98        3.12     13.33 o 
  11   2  19        0.45       22.79     14.79 o 
   1   3  19        2.01        7.85     11.39 o 
   2   3  19       10.40        4.90     14.08 o 
   3   3  19       28.25       22.48     14.71 o 
   4   3  19        1.98       -5.71     13.41 o 
   5   3  19        7.76       17.22     16.75 o 
   6   3  19        0.01      -16.25     15.70 o 
   7   3  19        2.10       11.80     12.41 o 
   8   3  19       13.06       32.85     14.40 o 
   9   3  19        1.27       14.53     12.92 o 
  10   3  19        1.12       -4.53     12.14 o 
   0   4  19        0.22       -1.52     17.28 o 
   1   4  19        0.47      -10.49     14.67 o 
   2   4  19        0.00        4.52     15.55 o 
   3   4  19        2.09        3.46     12.44 o 
   4   4  19        0.09      -18.63     12.42 o 
   5   4  19        3.17        3.90     14.00 o 
   6   4  19        3.03       -7.40     15.19 o 
   7   4  19        9.18        3.09     14.23 o 
   8   4  19        1.11       16.74     14.99 o 
   1   5  19        0.31       -6.93     12.03 o 
   2   5  19       31.68       18.46     13.40 o 
   3   5  19        0.97       18.54     13.09 o 
   4   5  19       19.18        8.64     12.34 o 
   0   0  20       88.49      118.16     36.11 o 
   1   0  20        2.88        7.50     30.89 o 
   2   0  20      151.02      200.21     42.77 o 
   3   0  20        1.52       19.64     26.29 o 
   4   0  20      165.17      192.61     42.13 o 
   5   0  20       42.79       20.91     25.03 o 
   6   0  20       50.91       64.94     32.63 o 
   7   0  20       68.74       72.23     30.41 o 
   8   0  20       77.66      118.80     36.43 o 
   9   0  20       25.78        6.68     16.90 o 
  10   0  20        0.41        6.27     16.64 o 
   1   1  20        1.23       26.75     18.78 o 
   2   1  20       22.75       24.63     15.53 o 
   3   1  20       41.58       32.18     16.25 o 
   4   1  20       85.82       79.13     18.43 o 
   5   1  20        3.07       16.52     19.18 o 
   6   1  20        2.89        9.60     14.88 o 
   7   1  20       38.48       56.67     16.63 o 
   8   1  20        0.04      -11.00     13.25 o 
   9   1  20        5.03        3.94     13.72 o 
  10   1  20       10.21       11.41     15.08 o 
   0   2  20        0.13      -12.99     24.39 o 
   1   2  20       30.21       38.78     26.45 o 
   2   2  20        5.66       -3.15     18.35 o 
   3   2  20        0.99       25.54     14.96 o 
   4   2  20        1.52        8.82     15.37 o 
   5   2  20        0.49        2.07     12.26 o 
   6   2  20       37.61       26.24     12.80 o 
   7   2  20        2.14       -5.30     14.17 o 
   8   2  20        7.57        8.61     12.38 o 
   9   2  20        0.22        1.93     14.39 o 
   1   3  20        2.65       -0.40     14.75 o 
   2   3  20        1.58       -2.18     14.11 o 
   3   3  20        0.47       32.06     15.85 o 
   4   3  20        3.85       15.27     20.15 o 
   5   3  20        2.63       16.08     15.53 o 
   6   3  20       29.98       41.52     16.50 o 
   7   3  20        0.35        6.04     15.44 o 
   0   4  20       11.19        6.41     19.01 o 
   1   4  20        5.11       -5.76     11.89 o 
   2   4  20        0.01       25.10     15.34 o 
   3   4  20        1.99       -3.40     14.35 o 
   4   4  20        4.40       32.70     16.83 o 
   1   1  21        5.18       -0.33     18.43 o 
   2   1  21        1.93       16.56     19.37 o 
   3   1  21       10.52       15.93     15.46 o 
   4   1  21       35.12       38.42     21.77 o 
   5   1  21        8.90       25.20     19.82 o 
   6   1  21        3.40        1.34     18.02 o 
   7   1  21        0.35       12.51     18.98 o 
   0   2  21        2.87      -37.06     24.71 o 
   1   2  21        0.00       13.29     20.55 o 
   2   2  21       16.30       10.46     20.60 o 
   3   2  21        0.92        6.93     20.59 o 
   4   2  21       22.02       37.23     21.83 o 
   5   2  21        0.96       -4.76     14.48 o 
   6   2  21       59.57       78.20     16.68 o 
   1   3  21       12.28        7.74     18.99 o 
   2   3  21        1.88       23.97     20.45 o 
   1   0  22       97.88      167.58     43.40 o 
   2   0  22        9.87       34.53     32.00 o 
                                                 
